# Supplementary material for: Environmental regulation and green innovation of polluting firms in China
Source: PLoS One. 2023 Mar 9;18(3):e0281303. doi: 10.1371/journal.pone.0281303 (PMC9997900; doi:10.1371/journal.pone.0281303)
Supplement: S1 Dataset — (XLSX) [file pone.0281303.s003.xlsx]

## Sheet: Data Set
No	Green	Treat×Post	Treat1	Treat2	Treat3	Size	Age	Lev	Growth	Labor	GDP	Population	RD expenditure	RD personnel	EPInvest	Operating revenue	WW index
1	0	0	0	0	1	5.44004	3	25.7033	-53.4621	4.77912	17.0976	6.36347	0	0		103.569	-0.806098
2	0	0	0	0	1	5.26747	3	32.1194	-53.4621	4.77912	17.2497	6.37214	0	0	0	46.8813	-0.81949
3	0	0	0	0	1	5.30984	3	28.6865	-41.3033	4.77912	18.6103	7.38095	0	0	0	27.5178	-0.811385
4	0	0	0	0	1	5.28184	3	27.6472	-53.4621	4.77912	17.5401	6.39633	0	0	0	9.35111	-0.771019
5	0	0	0	0	1	5.15467	3	31.68	5.3403	4.77912	17.6972	6.38065	0	0	0	9.85048	-0.805516
6	0	0	0	0	1	5.15331	3	31.6993	12.6409	4.77912	17.8026	6.38682	0	0	0	11.0957	-0.823446
7	0	0	0	0	1	5.1446	3	26.9328	143.329	4.77912	17.8926	6.51657	0	0	0	26.999	-0.875143
8	0	0	0	0	1	5.22262	3	29.7661	-53.4621	4.77912	17.9754	6.39347	0	0	0	11.0154	-0.810342
9	0	1	0	0	1	8.29865	3	68.1256	45.5832	7.42774	18.0734	6.41712	0.0331413	11.24	0	4010.36	-13.6669
10	0	1	0	0	1	8.98559	3	77.0794	16.3237	7.80016	18.164	6.42626	0.0174256	7.83	0	4665	-1.04044
11	0	1	0	0	1	9.36468	4	80.6291	39.2739	7.96416	18.1033	6.55684	0.0133872	5.08	0	6497.12	-1.0686
12	0	1	0	0	1	9.16998	4	97.2347	-53.4621	6.71174	18.3435	6.41838	0.00328388	4.87	0	2426.99	-0.984908
13	0	1	0	0	1	8.18559	4	98.2055	-53.4621	5.47227	18.4355	6.43519	0.00154046	0	0	443.368
14	0	1	0	0	1	7.92476	4	98.2055	-53.4621	5.01728	18.5198	6.45172	0	0	0	43.0721
15	0	0	1	1	1	10.1072	3	43.8178	10.1023	4.77912	17.0976	6.36347	0	0		10356.6	-1.11673
16	0	0	1	1	1	10.2883	3	53.4477	2.7642	4.77912	17.2497	6.37214	0	0	0	10642.9	-1.10415
17	0	0	1	1	1	10.3173	3	48.1501	7.0071	4.92725	18.6103	7.38095	0	0	0	11388.7	-1.1083
18	0	0	1	1	1	10.2775	3	43.5322	9.4483	4.85203	17.5401	6.39633	0	0	0	12464.7	-1.09688
19	0	0	1	1	1	10.3581	3	46.2982	15.422	8.17358	17.6972	6.38065	0	0	0.00618613	14387	-1.11728
20	0	1	1	1	1	10.3847	3	45.7686	-10.8329	8.13241	17.8026	6.38682	0.00036255	0	0	12828.5	-1.11452
21	0	1	1	1	1	10.4161	3	43.5835	-3.7237	8.15133	17.8926	6.51657	0.000557039	0	0	12350.8	-1.11921
22	0	1	1	1	1	10.5569	3	47.0503	1.2571	8.22229	17.9754	6.39347	0.000588663	0	0	12506	-1.13883
23	0	1	1	1	1	10.9694	3	57.1741	-11.0032	8.47762	18.0734	6.41712	0.000566806	3.79	0	11130	-1.14666
24	0	1	1	1	1	11.0164	3	59.2068	1.6903	8.58186	18.164	6.42626	0.000750337	3.68	0.00853579	11318.1	-1.15187
25	0	1	1	1	1	11.2546	3	67.9887	37.3538	8.67351	18.1033	6.55684	0.000227015	3.51	0	15545.9	-1.15345
26	0	1	1	1	1	11.3513	3	67.6944	19.179	8.80237	18.3435	6.41838	0.00192131	3.87	0	18527.4	-1.15801
27	0	1	1	1	1	11.4733	3	65.0566	12.358	8.84448	18.4355	6.43519	0.00217279	3.98	0	20817	-1.15855
28	0	1	1	1	1	11.6445	3	63.3063	-1.7414	8.90721	18.5198	6.45172	0.00276477	3.87	0	20454.5	-1.17599
29	0	0	1	1	1	8.62226	3	66.3922	-6.5673	5.92693	17.0976	6.36347	0	0		3620.12	-1.02883
30	0	0	1	1	1	8.51458	3	61.1732	-12.8054	5.90808	17.2497	6.37214	0	0	0	3156.55	-0.96202
31	0	0	1	1	1	8.50261	3	58.2695	-40.8269	5.89715	18.6103	7.38095	0	0	0	1867.83	-0.949494
32	0	0	1	1	1	8.57167	3	63.3932	-14.2464	5.8522	17.5401	6.39633	0	0	0	1601.73	-0.947632
33	0	0	1	1	1	8.60406	3	65.3787	50.8255	5.79301	17.6972	6.38065	0	0	0	2415.82	-0.989356
34	0	1	1	1	1	8.61922	3	68.8802	-47.6183	5.77455	17.8026	6.38682	0	0	0	1265.45	-0.959251
35	0	1	1	1	1	8.60177	3	66.9176	-12.2501	5.75257	17.8926	6.51657	0	0	0	1110.43	-0.977825
36	0	1	1	1	1	8.52861	3	72.7446	11.1375	5.71373	17.9754	6.39347	0	0	0	1234.1	-0.99495
37	0	1	1	1	1	8.42964	3	88.0147	8.9876	6.39359	18.0734	6.41712	0	0	0	1345.02	-0.9833
38	0	1	1	1	1	8.38131	3	53.6181	17.0311	6.33328	18.164	6.42626	0	0	0	1574.09	-0.99861
39	0	1	1	1	1	7.96721	3	29.8029	29.9651	6.25383	18.1033	6.55684	0	0	0	2045.77	-0.954146
40	0	1	1	1	1	8.10414	3	38.4122	-7.8616	6.25575	18.3435	6.41838	0	0	0	1884.94	-0.95378
41	0	1	1	1	1	8.07722	3	35.9328	-35.1396	6.24804	18.4355	6.43519	0	0	0	1222.58	0
42	0	1	1	1	1	8.01362	3	30.8885	-19.4118	6.00141	18.5198	6.45172	0.00281078	8.68	0	985.254	0
43	0	0	1	1	1	10.5283	3	57.6357	-53.4621	10.7057	18.6103	7.38095	0.00399865	0	0	20475.5	-1.1095
44	0	1	1	1	1	11.0508	3	64.8892	-15.2686	10.9281	17.8026	6.38682	0.0301892	0	0.00165642	54334.1	-1.14685
45	0	1	1	1	1	11.3826	4	68.9185	21.074	10.9281	17.9754	6.39347	0.00674165	0	0	70070.9	-1.17307
46	0	1	1	1	1	11.5784	4	66.7536	-16.2479	10.9281	18.0734	6.41712	0.00575537	5.9	0.00161879	58685.8	-1.16451
47	0	1	1	1	1	11.733	4	68.5954	-12.9063	10.8454	18.164	6.42626	0.00452428	6.6	1.79998e-06	51111.7	-1.15946
48	0	1	1	1	1	11.7799	4	66.8943	49.2809	10.8335	18.1033	6.55684	0.00555407	6.69	0.00707733	76299.9	-1.17847
49	0	1	1	1	1	11.9759	4	67.0181	22.5396	10.8445	18.3435	6.41838	0.00655038	6.63	4.49712e-06	93497.6	-1.18315
50	0	1	1	1	1	12.0559	4	68.0212	-8.2166	10.8141	18.4355	6.43519	0.00863986	6.84	0	85815.3	-1.1869
51	0	1	1	1	1	11.8928	4	63.1672	9.7229	10.8416	18.5198	6.45172	0.0112261	8.79	0	94159.1	-1.18821
52	0	0	1	1	1	7.70897	3	49.8439	-15.7997	8.06117	17.0976	6.36347	0	0		533.091	-0.924695
53	0	0	1	1	1	7.76603	3	59.4995	-40.1887	8.11462	17.2497	6.37214	0	0	0	318.848	-0.917909
54	0	0	1	1	1	7.94902	3	64.1099	118.511	8.12593	18.6103	7.38095	0	0	0	696.718	-1.00689
55	0	0	1	1	1	7.73387	3	61.3091	11.5532	7.99193	17.5401	6.39633	0	0	0	777.212	-0.941629
56	0	0	1	1	1	7.54388	3	47.7982	5.1669	6.53088	17.6972	6.38065	0	0	0	817.37	-0.963316
57	0	1	1	1	1	7.96184	3	59.3918	5.324	6.84055	17.8026	6.38682	0	0	0	860.887	-0.981872
58	0	1	1	1	1	8.2844	3	68.3762	-5.3173	6.95559	17.8926	6.51657	0	0	0	815.111	-0.989504
59	0	1	1	1	1	8.35956	3	70.2902	27.1648	6.99118	17.9754	6.39347	0	0	0	1036.53	-1.02966
60	0	1	1	1	1	8.82024	4	80.4167	60.7018	7.37838	18.0734	6.41712	0	0	0	1665.73	-1.02019
61	0	1	1	1	1	9.75782	4	36.5806	126.537	7.45934	18.164	6.42626	0.000473263	4.96	0	3773.5	-1.10861
62	0	1	1	1	1	10.2718	4	60.0067	115.477	7.96624	18.1033	6.55684	0.00139577	5.14	0	8131.03	-1.14718
63	0	1	1	1	1	10.4465	4	57.6703	6.706	7.72577	18.3435	6.41838	0.00172782	9.58	0	8676.29	-1.10375
64	0	1	1	1	1	10.3414	4	56.3673	-21.5591	6.73697	18.4355	6.43519	0.00131526	14.06	0	6805.76	-1.03412
65	0	1	1	1	1	10.1736	4	53.4554	-48.9928	6.35089	18.5198	6.45172	0.00116056	19.4	0	3471.43	-1.03524
66	3.3322	0	1	1	1	7.1838	3	50.3713	-8.9028	7.02909	17.0976	6.36347	0	0		640.247	-0.878441
67	2.48491	0	1	1	1	7.24178	3	55.0492	22.5653	7.02376	17.2497	6.37214	0	0	0	784.721	-0.912882
68	0.693147	0	1	1	1	7.30237	3	51.8206	16.3445	7.68524	18.6103	7.38095	0	0	0	912.979	-0.93477
69	1.79176	0	1	1	1	7.59698	3	45.0407	27.2683	7.73631	17.5401	6.39633	0.00102681	0	0	1161.93	-0.899861
70	0	0	1	1	1	7.67986	3	46.746	16.0804	7.98071	17.6972	6.38065	0.00126862	0	0.000601953	1348.78	-0.925807
71	0	1	1	1	1	7.75311	3	50.2397	3.6422	7.96589	17.8026	6.38682	0.0309262	0	0.000513985	1397.9	-1.01218
72	0	1	1	1	1	7.86348	3	53.22	25.0175	7.64108	17.8926	6.51657	0.0396328	0	0.000447465	1747.62	-1.01803
73	0	1	1	1	1	8.20623	3	64.4927	10.9122	8.01301	17.9754	6.39347	0.0236908	0	0.000398179	1938.32	-1.01306
74	0	1	1	1	1	8.40406	3	70.1165	31.581	7.75276	18.0734	6.41712	0.0235656	15.08	0	2550.47	-1.04066
75	0	1	1	1	1	8.82292	3	66.0779	64.8273	7.76217	18.164	6.42626	0.0166967	19.54	0.00028783	4203.87	-1.06629
76	0	1	1	1	1	8.93937	3	57.5245	-29.8867	7.67369	18.1033	6.55684	0.0147917	18.6	0.000196779	2947.47	-1.03221
77	0	1	1	1	1	9.27424	3	51.2594	3.4338	7.69939	18.3435	6.41838	0.0129782	18.31	0	3048.68	-1.06216
78	0	1	1	1	1	9.33882	3	53.991	-1.4082	7.78156	18.4355	6.43519	0.0120443	21	0	3005.75	-1.07157
79	0	1	1	1	1	9.38159	3	54.0957	-0.8801	7.71691	18.5198	6.45172	0.0119334	25.17	0	2979.3	-1.00998
80	0	0	0	0	1	9.10283	2	36.8114	33.2824	8.60575	17.0976	6.36347	0	0		3352.14	-0.999613
81	0	0	0	0	1	9.72698	2	64.0793	9.4466	8.92346	17.2497	6.37214	0	0	0	3668.8	-1.01944
82	0	0	0	0	1	9.97288	3	70.9956	-25.0736	8.97841	18.6103	7.38095	0.0029191	0	0	2748.9	-1.09504
83	0	0	0	0	1	10.1863	3	75.0634	146.948	9.09661	17.5401	6.39633	0.0041184	0	0	23927.3	-1.26065
84	0	0	0	0	1	10.259	3	73.5552	56.9629	9.44177	17.6972	6.38065	0.00367137	0	0	37557	-1.10902
85	0	0	0	0	1	10.3968	3	77.4421	-4.1226	9.23484	17.8026	6.38682	0.00260991	0	0	36008.7	-1.04637
86	0	0	0	0	1	10.2557	3	74.5773	15.4107	9.2557	17.8926	6.51657	0.00216669	0	0	41557.9	-1.04943
87	0	0	0	0	1	10.4516	3	72.5987	5.7444	9.24532	17.9754	6.39347	0.00185987	0	0	43945.2	-1.0572
88	0	1	0	0	1	10.3063	3	69.1936	-29.6639	9.37416	18.0734	6.41712	0.00238159	3.99	0	30909.3	-1.05929
89	0	1	0	0	1	10.3537	3	64.6672	-5.8409	9.29063	18.164	6.42626	0.00246448	3.29	0	29103.9	-1.11347
90	2.07944	1	0	0	1	10.3407	3	59.1054	15.8392	9.23347	18.1033	6.55684	0.00290264	2.5	0	33713.8	-1.03988
91	1.60944	1	0	0	1	10.3878	3	57.6934	8.808	9.02389	18.3435	6.41838	0.00274733	2.4	0	36683.3	-1.113
92	1.94591	1	0	0	1	10.2874	3	51.817	6.9446	9.06531	18.4355	6.43519	0.00341322	2.94	0	39608.3	-1.12239
93	1.09861	1	0	0	1	10.2364	3	49.4189	-23.154	9.02798	18.5198	6.45172	0.00401579	1.95	0	30437.4	-1.10709
94	0	0	1	1	1	8.98922	3	51.2439	26.5877	9.09291	17.0976	6.36347	0	0		8269.69	-1.04026
95	0	0	1	1	1	8.97915	3	50.9598	-10.0118	9.10565	17.2497	6.37214	0	0	0	7441.74	-1.05583
96	0	0	1	1	1	9.36289	3	59.4227	1.4702	9.23112	18.6103	7.38095	0	0	0	7551.15	-1.08106
97	0	0	1	1	1	9.58685	3	61.38	27.407	9.27472	17.5401	6.39633	0.00203927	0	0	9620.69	-1.06031
98	0	0	1	1	1	9.54991	3	52.5585	93.6871	9.31172	17.6972	6.38065	0.00127572	0	0	18634	-1.10424
99	0	1	1	1	1	9.5521	3	49.5988	-1.2584	9.29026	17.8026	6.38682	0.0192589	0	0	18399.5	-1.09515
100	0	1	1	1	1	9.5785	3	56.1427	14.773	9.26122	17.8926	6.51657	0.0166031	0	0	21117.7	-1.08798
101	0	1	1	1	1	9.56218	3	54.0798	16.3673	9.2323	17.9754	6.39347	0.0169113	0	0	24574.1	-1.0921
102	0	1	1	1	1	9.67306	3	50.3239	-31.0741	9.25636	18.0734	6.41712	0.0121029	7.66	0	16937.9	-1.08418
103	0	1	1	1	1	9.73921	3	51.5829	-11.0923	9.22237	18.164	6.42626	0.0115572	7.98	0.00459002	15059.1	-1.08292
104	0	1	1	1	1	9.84532	4	44.8532	25.9476	9.17844	18.1033	6.55684	0.0121936	8.44	0	18966.6	-1.09817
105	0	1	1	1	1	9.87855	4	45.0591	5.2557	9.19584	18.3435	6.41838	0.00970619	8.09	0	19963.4	-1.09683
106	1.38629	1	1	1	1	9.91944	4	44.0773	14.2116	9.17077	18.4355	6.43519	0.0145785	8.67	0	22800.5	-1.1126
107	0.693147	1	1	1	1	10.1003	4	47.259	32.5677	9.1938	18.5198	6.45172	0.0129116	8.73	0	30226.1	-1.1146
108	0	0	0	0	0	6.99358	2	41.3116	34.462	8.3864	17.0976	6.36347	0	0		703.779	-0.90782
109	0	0	0	0	0	7.06181	2	43.8817	24.1595	8.46295	17.2497	6.37214	0	0	0	873.808	-0.916599
110	0	0	0	0	0	7.09546	3	43.6987	9.3714	8.44677	18.6103	7.38095	0	0	0	955.695	-0.925278
111	0	0	0	0	0	7.15214	3	40.916	12.3979	8.49883	17.5401	6.39633	0.0197047	0	0	1074.18	-0.881317
112	0	0	0	0	0	7.1848	3	41.9497	41.1761	8.51057	17.6972	6.38065	0.0173443	0	0	1516.49	-0.906181
113	0	0	0	0	0	7.28034	3	46.5688	8.9861	8.60667	17.8026	6.38682	0.0153546	0	0	1657.76	-0.988595
114	0	0	0	0	0	7.59187	3	46.7801	-7.7132	8.51579	17.8926	6.51657	0.0146323	0	0	1529.9	-0.918114
115	0	0	0	0	0	7.71358	3	48.7414	11.0496	8.45617	17.9754	6.39347	0.0134696	0	0	1698.95	-0.940211
116	0	0	0	0	0	7.74339	3	48.6291	-8.5142	8.42244	18.0734	6.41712	0.0148952	2.46	0	1554.29	-1.00507
117	0	0	0	0	0	7.82059	3	53.7108	29.5827	8.43251	18.164	6.42626	0.0142199	2.53	0	2033.68	-0.943865
118	0	0	0	0	0	7.92614	3	55.9038	26.7702	8.42771	18.1033	6.55684	0.0228611	2.89	0	2578.11	0
119	0	0	0	0	0	8.00936	3	57.0549	16.8841	8.46779	18.3435	6.41838	0.0292225	3.32	0	3013.4	0
120	0	0	0	0	0	8.17769	3	62.7174	7.4557	8.4487	18.4355	6.43519	0.0248488	3.42	0	3238.06	-0.964261
121	0	0	0	0	0	8.19897	3	60.1789	2.5669	8.42442	18.5198	6.45172	0.0254597	3.51	0	3321.18	-0.967017
122	0	0	1	1	1	7.93073	2	34.9825	21.4474	8.52039	17.0976	6.36347	0.00150264	0		2034.3	-1.0121
123	0	0	1	1	1	7.99192	2	35.1958	29.8797	8.52357	17.2497	6.37214	0.00171626	0	0	2642.15	-1.02603
124	0.693147	0	1	1	1	8.0764	3	39.6789	-14.7918	8.49249	18.6103	7.38095	0.00211039	0	0	2251.33	-1.02778
125	0	0	1	1	1	8.12532	3	49.5575	-10.907	8.49536	17.5401	6.39633	0.00188434	0	0	2005.77	-0.909514
126	1.09861	0	1	1	1	8.0427	3	52.3088	-0.9351	8.48529	17.6972	6.38065	0.00188348	0	0	1987.02	-0.927969
127	0	1	1	1	1	8.05702	3	53.6233	6.6835	8.45468	17.8026	6.38682	0	0	0	2119.82	-0.967643
128	0	1	1	1	1	7.98427	3	74.215	-14.572	8.27843	17.8926	6.51657	0	0	0	1810.92	-0.931184
129	0	1	1	1	1	7.20856	3	98.2055	-53.4621	7.39388	17.9754	6.39347	0.000478543	0	0	842.147	-0.890385
130	0	1	1	1	1	6.58038	3	98.2055	-53.4621	7.2563	18.0734	6.41712	0	0	0	319.629	-0.852623
131	0	1	1	1	1	7.98742	3	3.0155	146.948	4.77912	18.164	6.42626	0	0	0	1812.4	-1.06494
132	0	1	1	1	1	8.82265	3	45.8189	146.948	5.24175	18.1033	6.55684	0	0	0	6509.12	-1.04396
133	0	1	1	1	1	8.886	3	47.5944	-34.3684	5.36129	18.3435	6.41838	0	0	0	4272.04	-0.970759
134	0	1	1	1	1	8.88837	3	41.7335	-51.9877	5.43808	18.4355	6.43519	0	0	0	2051.11	-0.977237
135	0	1	1	1	1	9.13078	3	50.7244	-2.6619	5.52943	18.5198	6.45172	0	0	0	1996.51	-1.00328
136	0	0	1	1	1	8.05395	2	27.5575	-1.4817	8.537	17.0976	6.36347	0	0		3001.74	-0.935054
137	0	0	1	1	1	8.24656	2	35.3383	-53.4621	6.33505	17.2497	6.37214	0	0	0	812.678	-0.993316
138	0	0	1	1	1	8.26241	2	35.9717	-8.5466	6.40192	18.6103	7.38095	0	0	0	743.222	-0.958844
139	0	0	1	1	1	8.22778	3	31.9968	23.3287	6.42972	17.5401	6.39633	0	0	0	916.606	-0.978238
140	0	0	1	1	1	8.15581	3	26.5155	17.021	6.43935	17.6972	6.38065	0	0	0	1072.62	-0.960733
141	0	1	1	1	1	8.18417	3	24.7966	-18.3939	6.43935	17.8026	6.38682	0	0	0	875.325	-1.02279
142	0	1	1	1	1	8.20732	3	19.1626	17.328	6.39859	17.8926	6.51657	0	0	0	1027	-1.02877
143	0	1	1	1	1	8.29102	3	21.5455	-23.5171	6.41999	17.9754	6.39347	0	0	0	785.481	-1.02024
144	0	1	1	1	1	8.38898	3	26.4526	-11.6381	6.44254	18.0734	6.41712	0	0	0	694.066	-1.03384
145	0	1	1	1	1	8.51093	3	30.2185	14.3005	6.48616	18.164	6.42626	0	0	0.00671521	793.11	-1.06211
146	0	1	1	1	1	8.39306	3	18.6972	40.2105	6.35263	18.1033	6.55684	0	0	0.00422275	1112.02	-1.0409
147	0	1	1	1	1	9.99288	3	40.7513	13.1345	9.48182	18.3435	6.41838	0.0321783	11.94	0	18440.2	-1.64224
148	0	1	1	1	1	10.4643	3	56.3384	6.9798	9.67608	18.4355	6.43519	0.0213789	9.67	0	24887.8	-1.14611
149	0	1	1	1	1	11.0499	3	64.172	-8.4811	9.83081	18.5198	6.45172	0.00919339	9.44	0	22777	-1.13977
150	0	0	1	1	1	7.41487	3	98.2055	-5.9045	7.28688	17.0976	6.36347	0.000193704	0		645.031	-0.912443
151	0	0	1	1	1	7.10314	3	85.4078	-10.2678	7.94094	17.2497	6.37214	0.0152036	0	0	578.801	-0.907271
152	0	0	1	1	1	7.13313	3	89.0046	-19.5041	7.74803	18.6103	7.38095	0	0	0	465.911	-0.923026
153	0	0	1	1	1	6.83132	3	70.3921	17.1197	6.88038	17.5401	6.39633	0.0306668	0	0	545.673	-0.866279
154	0	0	1	1	1	6.86881	3	70.5722	-15.5046	6.89163	17.6972	6.38065	0.0296195	0	0	461.068	-0.880952
155	0	1	1	1	1	6.97443	3	73.0624	1.899	6.46459	17.8026	6.38682	0.0152761	0	0	469.824	-0.919022
156	0	1	1	1	1	7.08016	3	70.3759	1.6797	6.68336	17.8926	6.51657	0.022643	0	0	477.716	-0.91009
157	0	1	1	1	1	7.08574	3	61.5809	2.4659	6.6107	17.9754	6.39347	0.0159867	0	0	489.496	-0.914868
158	0	1	1	1	1	7.14386	3	58.4694	2.201	6.56103	18.0734	6.41712	0.0190689	2.41	0	500.269	-0.923919
159	0	1	1	1	1	7.12634	3	56.0119	13.4262	6.48004	18.164	6.42626	0.0215946	2.79	0	567.436	-0.909446
160	0	1	1	1	1	7.18658	3	58.9444	22.1242	7.01392	18.1033	6.55684	0.0222553	5.4	0	685.378	-0.891931
161	0	1	1	1	1	7.18429	3	52.9828	25.4553	6.96979	18.3435	6.41838	0.021698	6.21	0	859.843	-0.92289
162	0	1	1	1	1	7.14885	3	36.9631	6.4911	6.77537	18.4355	6.43519	0.0261777	7.25	0	915.657	-0.993069
163	0	1	1	1	1	7.41072	3	41.4924	14.665	6.80572	18.5198	6.45172	0.0155812	8.87	0	1049.94	-0.939743
164	0	0	0	0	1	0	3	0	0	8.25219	17.0976	6.36347		0		0
165	0	0	0	0	1	0	3	0	0	8.25219	17.2497	6.37214		0	0	0
166	0	0	0	0	1	0	3	0	0	8.25219	18.6103	7.38095		0	0	0
167	0	0	0	0	1	0	3	0	0	8.25219	17.5401	6.39633		0	0	0
168	0	0	0	0	1	0	3	0	0	8.25219	17.6972	6.38065		0	0	0
169	0	0	0	0	1	0	3	0	0	8.25219	17.8026	6.38682		0	0	0
170	0	0	0	0	1	0	3	0	0	8.25219	17.8926	6.51657		0	0	0
171	0	0	0	0	1	0	3	0	0	8.25219	17.9754	6.39347		0	0	0
172	0	1	0	0	1	0	3	0	0	8.25219	18.0734	6.41712		0	0	0
173	0	1	0	0	1	0	3	0	0	8.25219	18.164	6.42626		0	0	0
174	0	1	0	0	1	0	3	0	0	8.25219	18.1033	6.55684		0	0	0
175	0	1	0	0	1	0	3	0	0	8.25219	18.3435	6.41838		0	0	0
176	0	1	0	0	1	0	3	0	0	8.25219	18.4355	6.43519		0	0	0
177	0	1	0	0	1	0	3	0	0	8.25219	18.5198	6.45172		0	0	0
178	0	0	0	0	0	6.95875	2	63.8465	146.948	8.24302	17.0976	6.36347	0	0		671.733	-0.97034
179	0	0	0	0	0	6.55509	3	60.9795	34.3993	8.16366	17.2497	6.37214	0	0	0	902.805	-0.902871
180	0	0	0	0	0	6.24394	3	73.9263	-53.4621	8.14874	18.6103	7.38095	0	0	0	142.219	-0.851831
181	0	0	0	0	0	6.09126	3	62.671	56.8821	7.50934	17.5401	6.39633	0	0	0	223.116	-0.846609
182	0	0	0	0	0	6.06117	3	60.0549	-1.8754	4.77912	17.6972	6.38065	0	0	0	218.932	-0.854202
183	0	0	0	0	0	6.11376	3	60.7177	-53.4621	4.77912	17.8026	6.38682	0	0	0	33.2533	-0.836917
184	0	0	0	0	0	6.35918	3	66.4357	146.948	4.77912	17.8926	6.51657	0	0	0	192.609	-1.04248
185	0	0	0	0	0	6.12567	3	69.855	-53.4621	4.77912	17.9754	6.39347	0	0	0	56.6456	-0.853186
186	0	0	0	0	0	6.14183	3	83.3984	111.674	4.77912	18.0734	6.41712	0	0	0	119.904	-0.903789
187	0	0	0	0	0	8.90405	3	18.6463	-4.5867	7.54697	18.164	6.42626	0	0	0	2602.88	-1.71357
188	0	0	0	0	0	8.95488	3	15.6207	21.9101	7.48268	18.1033	6.55684	0	0	0	3173.18	-1.03369
189	0	0	0	0	0	9.14702	3	20.7796	-15.5242	7.44483	18.3435	6.41838	1.14279e-05	0.68	0	2680.57	0
190	0	0	0	0	0	9.17415	3	18.0113	-24.6966	7.44308	18.4355	6.43519	0.00017389	1.65	0	2018.56	0
191	0	0	0	0	0	9.06862	3	8.764	-5.7006	7.38026	18.5198	6.45172	0.000642941	1.95	0	1903.49	0
192	0	0	0	1	1	7.90215	3	50.0251	30.9027	8.35796	17.0976	6.36347	0	0		2208.54	-0.948598
193	0	0	0	1	1	7.76245	3	58.8252	-19.2001	8.38868	17.2497	6.37214	0	0	0	1784.5	-0.931645
194	0	0	0	1	1	7.91271	3	63.713	3.0223	8.37355	18.6103	7.38095	0.000795756	0	0	1845.1	-0.95899
195	0	0	0	1	1	7.9784	3	68.6778	26.4955	8.39548	17.5401	6.39633	0.00134205	0	0	2333.97	-0.922017
196	0	0	0	1	1	8.01861	3	80.1884	-0.7209	8.31434	17.6972	6.38065	0.00144676	0	0	2317.14	-0.922385
197	0	0	0	1	1	8.14658	3	82.5412	-33.1249	8.23642	17.8026	6.38682	0.00108837	0	0	1549.59	-0.946334
198	0	1	0	1	1	8.29395	3	95.7023	-9.9772	8.81359	17.8926	6.51657	0.00130871	0	0	1394.98	-0.946633
199	0	1	0	1	1	8.10458	3	69.2103	-25.6614	8.21474	17.9754	6.39347	0.00101429	0	0	1037.01	-0.94064
200	0	1	0	1	1	7.88274	3	63.2747	-0.0754	8.23084	18.0734	6.41712	0.00119373	0	0	1036.23	-0.944674
201	0	1	0	1	1	8.43852	3	41.7175	34.5763	8.29054	18.164	6.42626	0.00141975	0	0	1394.52	-0.966884
202	0	1	0	1	1	8.72926	3	55.0183	57.6043	8.44784	18.1033	6.55684	0.00100189	0	0	2197.82	-0.974993
203	0	1	0	1	1	8.87364	3	59.1152	16.5882	8.57603	18.3435	6.41838	0.000824914	0	0	2562.4	-0.988204
204	0	1	0	1	1	9.0454	3	64.3893	5.0017	8.61631	18.4355	6.43519	0.000658062	0	0	2690.57	-0.999491
205	0	1	0	1	1	9.06985	3	64.1798	-7.0933	8.59545	18.5198	6.45172	0.000634285	0	0	2499.71	-0.994496
206	0	0	0	1	1	9.0813	3	68.914	68.1674	7.78489	17.0976	6.36347	0	0		5074.96	-1.07145
207	0	0	0	1	1	9.33626	3	72.052	40.5078	7.75791	17.2497	6.37214	0	0	0	7130.72	-1.08111
208	0	0	0	1	1	9.5117	3	72.7806	22.8574	8.03883	18.6103	7.38095	0	0	0	8760.62	-1.09443
209	0	0	0	1	1	9.83878	3	72.4969	31.7824	8.09438	17.5401	6.39633	0	0	0	11545	-1.0595
210	0.693147	0	0	1	1	10.1954	3	73.6392	53.8755	8.45127	17.6972	6.38065	0	0	0	17764.9	-1.10176
211	1.38629	0	0	1	1	10.2911	3	73.595	8.7406	8.17976	17.8026	6.38682	0.00207004	0	0	19317.6	-1.12514
212	0.693147	1	0	1	1	10.4732	3	78.8887	-0.3701	9.65329	17.8926	6.51657	0.00191487	0	0	19280	-1.11603
213	1.09861	1	0	1	1	10.5288	3	79.884	-5.6954	9.21403	17.9754	6.39347	0.00197166	0	0	18181.9	-1.12391
214	0.693147	1	0	1	1	10.5961	3	79.8186	0.855	9.1843	18.0734	6.41712	0.00204201	8.09	0	18337.4	-1.13926
215	0.693147	1	0	1	1	10.591	3	82.8879	-17.2077	9.03551	18.164	6.42626	0.00215524	9.3	0.000779216	15181.9	-1.04712
216	0	1	0	1	1	10.3906	3	95.1838	-21.2522	9.19746	18.1033	6.55684	0.00213211	7.72	0.00680694	11955.4	-1.02059
217	0	1	0	1	1	10.0828	3	91.8647	7.1668	9.04109	18.3435	6.41838	0.00547508	5.16	0.00480087	12812.3	-1.034
218	0	1	0	1	1	10.0487	3	95.0554	14.4218	9.03623	18.4355	6.43519	0.0209351	5.25	0.00702591	14660	-1.04995
219	1.09861	1	0	1	1	9.99955	3	93.8974	-5.8344	8.92266	18.5198	6.45172	0.0148158	5.63	0	13804.7	-1.03321
220	0	0	0	0	1	7.38268	3	21.4278	28.3812	7.53583	17.0976	6.36347	0	0		1381.36	-0.993921
221	0	0	0	0	1	7.54654	3	23.4181	22.0503	7.89655	17.2497	6.37214	0	0	0	1685.96	-1.0095
222	0	0	0	0	1	8.04486	3	21.0992	23.3192	8.37078	18.6103	7.38095	0	0	0	2079.11	-1.05619
223	0	0	0	0	1	8.18833	3	21.69	17.8778	8.59804	17.5401	6.39633	0.0101673	0	0	2463.78	-1.00382
224	0	0	0	0	1	8.34933	3	17.7752	11.976	8.64224	17.6972	6.38065	0.0100602	0	0	2758.85	-1.02068
225	0	0	0	0	1	8.58048	3	19.0484	10.7736	8.73681	17.8026	6.38682	0.021438	0	0	3056.07	-1.059
226	0.693147	0	0	0	1	8.6963	3	14.9746	31.4204	8.64242	17.8926	6.51657	0.020638	0	0	4016.3	-1.06167
227	0	0	0	0	1	8.91743	3	19.2	-0.1816	8.52655	17.9754	6.39347	0.0168273	0	0	4009.01	-1.05998
228	0	1	0	0	1	9.06068	3	17.7256	35.9354	8.54052	18.0734	6.41712	0.0181027	7.8	0.000669766	5449.66	-1.08815
229	1.60944	1	0	0	1	9.20538	3	15.7136	15.9179	8.38754	18.164	6.42626	0.0168879	7.65	0.000554049	6317.14	-1.0648
230	1.60944	1	0	0	1	9.4236	3	20.2369	16.7039	8.48011	18.1033	6.55684	0.0182213	7.89	0	7372.34	0
231	1.09861	1	0	0	1	9.53755	3	18.3198	-0.4615	8.48405	18.3435	6.41838	0.0175701	7.9	0	7338.32	0
232	1.60944	1	0	0	1	9.36346	3	13.9923	-53.4621	8.50775	18.4355	6.43519	0.0176725	8.72	0	2958.62	0
233	0	1	0	0	1	9.30119	3	10.7124	14.7929	8.41405	18.5198	6.45172	0.0140304	8.38	0	3409.44	0
234	0	0	0	1	1	7.83583	2	46.5867	7.4302	5.92426	17.0976	6.36347	0	0		542.273	-0.934086
235	0	0	0	1	1	7.77568	3	48.8947	-40.1005	5.96871	17.2497	6.37214	0	0	0	324.819	-0.908753
236	0	0	0	1	1	7.4187	3	28.7939	-0.1923	5.96101	18.6103	7.38095	0	0	0	324.194	-0.910933
237	0	0	0	1	1	7.39439	3	30.2007	22.7057	5.95584	17.5401	6.39633	0	0	0	397.805	-0.911606
238	0	0	0	1	1	8.05257	3	48.6809	-3.9838	5.68698	17.6972	6.38065	0	0	0	381.957	-0.989088
239	0	0	0	1	1	8.10969	3	48.7297	131.571	5.70711	17.8026	6.38682	0	0	0	884.503	-1.06337
240	0	1	0	1	1	8.35675	3	35.8713	-6.512	5.58725	17.8926	6.51657	0	0	0	826.905	-1.03288
241	0	1	0	1	1	8.2774	3	29.9452	40.2081	5.49717	17.9754	6.39347	0	0	0	1159.39	-1.04452
242	0	1	0	1	1	8.31269	3	33.7222	-28.4352	5.54126	18.0734	6.41712	0	0	0	829.713	-0.986448
243	0	1	0	1	1	9.18643	3	50.1488	4.3384	5.78074	18.164	6.42626	0	0	0	865.71	-1.07535
244	0	1	0	1	1	9.14124	3	42.3948	143.897	5.75574	18.1033	6.55684	0	0	0	2111.44	-1.10469
245	0	1	0	1	1	9.09768	3	42.7777	15.5136	5.93754	18.3435	6.41838	0.000343252	5.56	0	2439	-1.00291
246	0	1	0	1	1	9.13458	3	42.0149	-53.4621	5.80814	18.4355	6.43519	0	0	0	873.661	-0.983198
247	0	1	0	1	1	9.13953	3	44.6472	7.6175	6.31897	18.5198	6.45172	0	0	0	940.213	-1.0324
248	0	0	0	0	0	9.99935	3	51.9308	26.5472	9.63646	17.0976	6.36347	0	0		15164.7	-1.09679
249	0.693147	0	0	0	0	10.1773	3	46.6842	2.4059	9.75057	17.2497	6.37214	0	0	0	15529.6	-1.10771
250	0	0	0	0	0	10.2476	3	47.7652	-4.1531	9.69843	18.6103	7.38095	0	0	0	14884.6	-1.12155
251	0	0	0	0	0	10.4653	3	56.4953	15.5764	9.78019	17.5401	6.39633	0.00569221	0	0	17203.1	-1.08635
252	0	0	0	0	0	10.7284	3	67.1543	3.1643	9.79049	17.6972	6.38065	0.0059798	0	0	17747.5	-1.10234
253	0	0	0	0	0	10.7732	3	69.9418	11.3492	9.66625	17.8026	6.38682	0.00615392	0	0	19761.7	-1.13999
254	0	0	0	0	0	10.769	3	69.1966	3.1739	9.46924	17.8926	6.51657	0.00798077	0	0	20388.9	-1.12711
255	0	0	0	0	0	10.9477	3	74.7491	-6.3133	9.45985	17.9754	6.39347	0.00826839	0	0	19101.7	-1.13692
256	0	0	0	0	0	11.264	3	77.8623	5.7114	9.38379	18.0734	6.41712	0.00832932	9.32	0	20192.6	-1.15029
257	0.693147	0	0	0	0	11.318	3	72.5773	11.4862	9.4717	18.164	6.42626	0.0089407	8.94	0	22566.9	-1.15002
258	0	0	0	0	0	11.5677	3	71.3381	28.6607	9.51635	18.1033	6.55684	0.00963129	10.56	0	29472.5	-1.14935
259	0	0	0	0	0	11.5648	3	75.4349	-2.0246	9.62852	18.3435	6.41838	0.00882914	12.26	0	28875.8	-1.16956
260	0	0	0	0	0	11.4923	3	73.1114	5.2628	9.52354	18.4355	6.43519	0.0101299	14.07	0	30395.4	-1.1787
261	0	0	0	0	0	11.4249	3	71.8262	1.1222	9.45352	18.5198	6.45172	0.0139159	15.16	0	30736.5	-1.17175
262	0	0	1	1	1	1.07942	3	98.2055	-53.4621	4.77912	17.0976	6.36347	0	0		0	-0.577514
263	0	0	1	1	1	8.07838	3	85.8397	28.611	5.90536	17.2497	6.37214	0	0	0	896.521	0
264	0	0	1	1	1	8.16276	3	80.2116	12.3533	6.32794	18.6103	7.38095	0	0	0	1007.27	-0.941704
265	0	0	1	1	1	8.61255	3	82.2343	18.7976	5.88888	17.5401	6.39633	0	0	0	1196.61	-0.963664
266	0	0	1	1	1	8.699	3	78.6778	10.9026	6.1506	17.6972	6.38065	0	0	0	1327.08	-0.960933
267	0	1	1	1	1	8.54653	3	69.2001	-19.3252	5.80212	17.8026	6.38682	0	0	0	1070.61	-1.01099
268	0	1	1	1	1	8.12721	3	45.0567	-15.2642	5.28827	17.8926	6.51657	0	0	0	907.194	-0.99361
269	0	1	1	1	1	8.06164	3	51.5011	-53.4621	7.36391	17.9754	6.39347	0	0	0	357.155	-0.921288
270	0	1	1	1	1	8.08374	3	52.4292	146.948	7.26473	18.0734	6.41712	0	0	0	1387.83	-1.08613
271	0	1	1	1	1	8.08021	3	51.1496	-41.4817	7.33889	18.164	6.42626	0	0	0	812.133	-0.943914
272	0	1	1	1	1	7.84321	3	57.663	-5.301	7.40914	18.1033	6.55684	0	0	0	769.082	0
273	0	1	1	1	1	7.83746	3	55.9942	-35.4477	7.31588	18.3435	6.41838	0	0	0	496.46	-0.931429
274	0	1	1	1	1	7.87203	3	58.2766	3.8126	7.31389	18.4355	6.43519	0	0	0	515.388	-0.951291
275	0	1	1	1	1	7.7511	3	75.3075	-17.5273	7.29506	18.5198	6.45172	0	0	0	425.054	0
276	0	0	0	0	1	7.917	3	55.2611	-13.2299	8.14758	17.0976	6.36347	0	0		2209.48	-0.992147
277	0	0	0	0	1	7.89056	3	57.8799	-8.659	8.15047	17.2497	6.37214	0	0	0	2018.13	-0.939498
278	0	0	0	0	1	7.94024	3	58.9261	13.1714	8.02682	18.6103	7.38095	0	0	0	2283.95	-0.973254
279	0.693147	0	0	0	1	7.79166	3	51.3404	18.3283	8.02027	17.5401	6.39633	0	0	0	2702.56	-0.924057
280	0	0	0	0	1	7.76433	3	52.4906	-4.2705	8.11999	17.6972	6.38065	0.00263585	0	0	2587.15	-0.911414
281	0	0	0	0	1	7.74165	3	50.9003	-16.0208	8.11403	17.8026	6.38682	0.0035224	0	0	2172.67	-0.938258
282	0	0	0	0	1	7.51923	3	48.871	-7.6923	8.03787	17.8926	6.51657	0.00371526	0	0	2005.54	-0.925767
283	0	0	0	0	1	7.49819	3	55.9173	2.326	8.04463	17.9754	6.39347	0.00237594	0	0	2052.19	-0.934305
284	0	1	0	0	1	7.34183	3	48.4045	-21.0555	7.94165	18.0734	6.41712	0.0331599	2.4	0	1620.09	-0.922727
285	0	1	0	0	1	7.18743	3	35.885	-5.3043	7.85941	18.164	6.42626	0.0348414	2	0	1534.15	-0.918716
286	0	1	0	0	1	7.3144	3	41.6092	12.645	7.83913	18.1033	6.55684	0.0341557	2.2	0	1728.15	-0.961782
287	0	1	0	0	1	7.30349	3	35.626	19.7461	7.82244	18.3435	6.41838	0.0443053	2.6	0	2069.39	-0.930978
288	0	1	0	0	1	7.38492	3	34.7894	12.0651	7.81843	18.4355	6.43519	0.0439491	2.7	0	2319.07	-0.933763
289	0	1	0	0	1	7.50517	3	39.717	-4.8339	7.79811	18.5198	6.45172	0.034959	2.8	0	2206.96	-0.936494
290	0	0	1	1	1	7.98845	3	32.413	9.9092	8.34046	17.0976	6.36347	0.00332522	0		1748.11	-1.00946
291	0	0	1	1	1	7.98099	3	37.2558	17.7639	8.35279	17.2497	6.37214	0.00447618	0	0	2058.64	-1.02297
292	0.693147	0	1	1	1	8.04731	3	28.7711	26.0952	8.45191	18.6103	7.38095	0.00640503	0	0	2595.85	-1.04761
293	0	0	1	1	1	8.20604	3	27.9313	5.0416	8.4429	17.5401	6.39633	0.00703916	0	0	2726.72	-0.999224
294	0	0	1	1	1	8.43466	3	34.5714	15.9971	8.57716	17.6972	6.38065	0.0109724	0	0	3162.92	-1.02458
295	0	1	1	1	1	8.63671	3	43.5524	24.6801	8.62838	17.8026	6.38682	0.0357438	0	0	3943.53	-1.06127
296	0	1	1	1	1	8.78981	3	45.1033	17.1206	8.52892	17.8926	6.51657	0.0354949	0	0	4618.68	-1.05174
297	0	1	1	1	1	8.89612	3	44.0964	20.0394	8.62065	17.9754	6.39347	0.0397146	0	0	5544.23	-1.0657
298	0	1	1	1	1	8.99697	3	40.4534	19.4127	8.68508	18.0734	6.41712	0.0465122	6.31	0	6620.52	-1.07968
299	0	1	1	1	1	9.26201	3	32.5153	15.5767	8.74799	18.164	6.42626	0.0450912	5.65	0	7651.78	-1.07252
300	0	1	1	1	1	9.674	3	29.3382	11.4901	8.84851	18.1033	6.55684	0.0362002	8.42	0	8530.97	-1.07005
301	0	1	1	1	1	9.76643	4	32.6166	3.8646	8.94533	18.3435	6.41838	0.0394119	9.4	0	8860.66	-1.08968
302	0	1	1	1	1	9.79687	4	31.7149	5.9142	9.1072	18.4355	6.43519	0.0460452	8.08	0.000109316	9384.7	0
303	0	1	1	1	1	9.93265	4	33.7565	12.1018	9.03217	18.5198	6.45172	0.0480599	10.89	0	10520.4	-1.11066
304	0	0	1	1	0	6.53019	3	45.2938	25.8864	7.24637	17.0976	6.36347	0	0		779.934	-0.880594
305	0	0	1	1	0	6.44576	3	56.4549	-16.1899	7.30519	17.2497	6.37214	0	0	0	653.664	-0.872961
306	0	0	1	1	0	0	3	0	0	7.30519	18.6103	7.38095		0	0	0
307	0	0	1	1	0	0	3	0	0	7.30519	17.5401	6.39633		0	0	0
308	0	0	1	1	0	0	3	0	0	7.30519	17.6972	6.38065		0	0	0
309	0	1	1	1	0	0	3	0	0	7.30519	17.8026	6.38682		0	0	0
310	0	1	1	1	0	0	3	0	0	7.30519	17.8926	6.51657		0	0	0
311	0	1	1	1	0	0	3	0	0	7.30519	17.9754	6.39347		0	0	0
312	0	1	1	1	0	0	3	0	0	7.30519	18.0734	6.41712		0	0	0
313	0	1	1	1	0	0	3	0	0	7.30519	18.164	6.42626		0	0	0
314	0	1	1	1	0	0	3	0	0	7.30519	18.1033	6.55684		0	0	0
315	0	1	1	1	0	0	3	0	0	7.30519	18.3435	6.41838		0	0	0
316	0	1	1	1	0	0	3	0	0	7.30519	18.4355	6.43519		0	0	0
317	0	1	1	1	0	7.45818	3	86.7563	0	7.30519	18.5198	6.45172	0	0	0	1143.48
318	0	0	0	0	0	6.78475	3	5.604	-1.0445	6.84162	17.0976	6.36347	0	0		281.288	-0.884567
319	0	0	0	0	0	6.65553	3	10.7216	-36.2183	5.90263	17.2497	6.37214	0.00291716	0	0	179.41	-0.881725
320	0	0	0	0	0	6.62499	3	5.3564	8.1764	6.02587	18.6103	7.38095	0.00506161	0	0	194.08	-0.909801
321	0	0	0	0	0	6.8701	3	8.5566	7.3622	5.97381	17.5401	6.39633	0	0	0	208.368	-0.88451
322	0.693147	0	0	0	0	6.87826	3	5.5853	17.1684	5.95324	17.6972	6.38065	0	0	0	244.142	-0.882361
323	0	0	0	0	0	6.81767	3	9.0497	7.5059	6.15698	17.8026	6.38682	0.00802506	0	0	262.467	-0.90903
324	0	0	0	0	0	6.71367	3	11.1607	-20.468	6.05209	17.8926	6.51657	0.0091604	0	0	208.745	-0.878702
325	0	0	0	0	0	6.70818	3	11.7947	15.5623	5.96615	17.9754	6.39347	0.00972347	0	0	241.231	-0.900451
326	0	0	0	0	0	6.72806	3	27.0619	-1.404	6.06611	18.0734	6.41712	0.0147164	0	0	237.844	-0.885225
327	0	0	0	0	0	6.92595	3	39.9331	37.6169	6.02587	18.164	6.42626	0.0102917	0	0	327.313	-0.905387
328	0	0	0	0	0	6.83801	3	27.4877	5.7258	5.63835	18.1033	6.55684	0.0108296	0	0	346.055	0
329	0	0	0	0	0	6.83182	3	30.5737	14.2924	5.75257	18.3435	6.41838	0.0135913	2.59	0	395.514	0
330	0	0	0	0	0	6.82092	3	27.8996	5.6545	5.80513	18.4355	6.43519	0.0633079	2.65	0	417.878	-0.908651
331	0	0	0	0	0	6.71503	3	16.8336	20.9442	5.66643	18.5198	6.45172	0.0494167	5.56	0	505.399	0
332	0	0	1	1	1	7.97747	3	73.2213	4.5895	8.8639	17.0976	6.36347	0	0		2933.5	-1.00067
333	0	0	1	1	1	7.94283	3	69.5836	1.734	8.60995	17.2497	6.37214	0.0141209	0	0	2635.87	-0.942058
334	0	0	1	1	1	7.98822	3	67.1257	6.0411	8.55082	18.6103	7.38095	0	0	0	2795.11	-1.03332
335	0	0	1	1	1	8.02496	3	61.8722	18.6668	8.64734	17.5401	6.39633	0.0202903	0	0	3316.86	-0.990281
336	0	0	1	1	1	8.05464	3	55.2773	14.54	8.60923	17.6972	6.38065	0.0374483	0	0	3799.13	-1.00114
337	0	1	1	1	1	8.16067	3	50.4818	13.467	8.59249	17.8026	6.38682	0.0393721	0	0	4310.76	-0.978077
338	0	1	1	1	1	0	3	0	0	8.59249	17.8926	6.51657		0	0	0
339	0	1	1	1	1	0	3	0	0	8.59249	17.9754	6.39347		0	0	0
340	0	1	1	1	1	0	3	0	0	8.59249	18.0734	6.41712		0	0	0
341	0	1	1	1	1	0	3	0	0	8.59249	18.164	6.42626		0	0	0
342	0	1	1	1	1	0	3	0	0	8.59249	18.1033	6.55684		0	0	0
343	0	1	1	1	1	0	3	0	0	8.59249	18.3435	6.41838		0	0	0
344	0	1	1	1	1	0	3	0	0	8.59249	18.4355	6.43519		0	0	0
345	0	1	1	1	1	0	3	0	0	8.59249	18.5198	6.45172		0	0	0
346	0	0	1	1	1	8.43427	3	62.8059	33.0077	6.62672	17.0976	6.36347	0	0		2172.43	-0.96977
347	0	0	1	1	1	8.56922	3	70.2541	29.4006	6.67708	17.2497	6.37214	0	0	0	2811.14	-0.970197
348	0	0	1	1	1	8.74358	3	65.7278	2.7887	6.65544	18.6103	7.38095	0	0	0	2889.53	-0.97034
349	0	0	1	1	1	8.75505	3	61.8082	4.3451	6.63463	17.5401	6.39633	0	0	0	3015.09	-0.960103
350	0	0	1	1	1	8.77876	3	65.7995	10.5995	6.96885	17.6972	6.38065	0	0	0	3334.67	-1.04647
351	0	1	1	1	1	8.97427	3	68.75	-5.7192	6.96508	17.8026	6.38682	0	0	0	3143.96	-1.067
352	0	1	1	1	1	9.03467	3	67.673	4.3476	6.96508	17.8926	6.51657	0	0	0	3280.64	-1.06736
353	0	1	1	1	1	8.92188	3	53.5875	33.9516	7.04578	17.9754	6.39347	0	0	0	4394.47	-1.07418
354	0	1	1	1	1	9.03281	3	52.846	-49.3467	7.12769	18.0734	6.41712	0	0	0	2225.94	-1.04495
355	0	1	1	1	1	9.1256	3	53.3676	18.3941	7.0934	18.164	6.42626	0	0	0	2635.39	-1.08112
356	0	1	1	1	1	9.12693	3	54.1766	12.5222	7.11314	18.1033	6.55684	0	0	0	2965.4	-1.05745
357	0	1	1	1	1	9.24038	3	58.8476	5.178	7.11639	18.3435	6.41838	0	0	0	3118.94	-1.06664
358	0	1	1	1	1	9.36127	3	60.2805	3.5156	7.07834	18.4355	6.43519	0.00259216	17.36	0	3228.59	-1.06877
359	0	1	1	1	1	9.51823	3	56.7491	7.2294	7.12448	18.5198	6.45172	0.00148433	14.7	0	3462	-1.09296
360	0	0	0	1	1	6.88522	3	22.102	129.915	6.20859	17.0976	6.36347	0	0		486.759	-0.970791
361	0	0	0	1	1	7.2575	3	51.1829	-26.7845	6.42162	17.2497	6.37214	0	0	0	356.383	-0.969627
362	0	0	0	1	1	7.2021	3	51.2337	55.4105	6.3081	18.6103	7.38095	0	0	0	553.857	-1.00031
363	0	0	0	1	1	7.10916	3	46.429	-43.8587	6.47543	17.5401	6.39633	0	0	0	310.943	-0.939805
364	0	0	0	1	1	7.19521	3	51.6649	-35.9338	6.55536	17.6972	6.38065	0	0	0	199.209	-0.953254
365	0	0	0	1	1	7.99878	3	61.3467	101.151	6.25575	17.8026	6.38682	0	0	0	636.59	-1.07714
366	0	1	0	1	1	8.07084	3	59.5931	76.3064	6.22851	17.8926	6.51657	0	0	0	1122.35	-0.973838
367	0	1	0	1	1	8.15776	3	53.2798	-53.077	6.12687	17.9754	6.39347	0.00372563	0	0	526.64	-1.00338
368	0	1	0	1	1	8.09877	3	49.5967	-6.6135	6.04263	18.0734	6.41712	0.00193368	0	0	491.811	-0.968694
369	0	1	0	1	1	7.7651	3	40.3374	-53.4621	5.96101	18.164	6.42626	0.00652462	11.63	0	194.68	-0.952269
370	0	1	0	1	1	7.78783	3	35.8626	31.0627	5.96615	18.1033	6.55684	0.0125942	17.22	0	255.152	0
371	0	1	0	1	1	7.8644	3	40.9483	1.2897	5.78383	18.3435	6.41838	0.0229048	31.76	0	258.443	-0.99
372	0	1	0	1	1	7.63196	3	54.0409	-22.2941	6.75926	18.4355	6.43519	0.0425141	24.74	0	548.735	-1.04097
373	0	1	0	1	1	7.66236	3	53.347	0.6974	6.79234	18.5198	6.45172	0.055828	22.81	0	552.562	-1.0006
374	0	0	1	1	1	8.01979	3	50.6123	33.0456	7.78406	17.0976	6.36347	0.00335992	0		4263.27	-1.00718
375	0	0	1	1	1	8.50475	3	35.4562	34.2444	8.16023	17.2497	6.37214	0.00273829	0	0	5723.2	-1.05828
376	0	0	1	1	1	8.70057	3	39.556	25.3108	8.21284	18.6103	7.38095	0	0	0	7171.78	-1.06922
377	0	0	1	1	1	8.94037	3	42.1651	40.4872	8.25036	17.5401	6.39633	0.00434767	0	0	10075.4	-1.03371
378	0	0	1	1	1	9.11514	3	38.892	12.2762	8.2797	17.6972	6.38065	0.00350179	0	0	11312.3	-1.03472
379	0	1	1	1	1	9.27472	3	34.1024	20.9904	8.36054	17.8026	6.38682	0.00891413	0	0	13686.8	-1.08523
380	0	1	1	1	1	9.46358	3	29.9057	14.4735	8.54403	17.8926	6.51657	0.0141124	0	0	15814.8	-1.07889
381	0	1	1	1	1	9.70151	3	30.8801	18.9669	8.85894	17.9754	6.39347	0.00970789	0	0	18814.4	-1.10084
382	0	1	1	1	1	9.86744	3	29.8748	10.225	9.00602	18.0734	6.41712	0.00520312	7.96	0.00100678	20738.1	-1.11361
383	0.693147	1	1	1	1	10.11	3	35.5604	8.065	9.03563	18.164	6.42626	0.00365756	8.09	0.000987544	22410.7	-1.10565
384	0	1	1	1	1	10.2293	3	34.5081	8.4958	9.02341	18.1033	6.55684	0.00303349	8.45	0	24314.6	-1.08833
385	0	1	1	1	1	10.3215	3	34.4171	9.8443	8.99578	18.3435	6.41838	0.0036311	8.81	0	26708.2	-1.11746
386	1.09861	1	1	1	1	10.8129	3	23.2755	9.8004	9.0027	18.4355	6.43519	0.00350171	9.21	0	29664.7	-1.14561
387	0	1	1	1	1	10.9191	3	30.5607	10.3763	9.00356	18.5198	6.45172	0.00327932	10.21	0	32742.8	-1.15032
388	0	0	1	1	1	10.088	2	50.0469	19.018	7.30047	17.0976	6.36347	0	0		10393.1	-1.10505
389	0	0	1	1	1	10.1117	3	54.836	11.7827	7.57456	17.2497	6.37214	0	0	0	11617.7	-1.08974
390	0	0	1	1	1	10.3144	3	60.0351	5.3113	7.31721	18.6103	7.38095	0.000426286	0	0	12234.7	-1.1123
391	0	0	1	1	1	10.4515	3	62.1799	3.3306	7.54697	17.5401	6.39633	0.000171699	0	0	12642.2	-1.09512
392	0	0	1	1	1	10.5836	3	66.4351	15.6455	7.54803	17.6972	6.38065	0.00017407	0	0	14620.1	-1.12058
393	0	1	1	1	1	11.093	3	66.5573	10.3058	7.25276	17.8026	6.38682	0.000231046	0	0	29489.3	-1.18539
394	0	1	1	1	1	11.1261	3	62.3187	4.5491	8.79785	17.8926	6.51657	0.000274386	0	0	30830.8	-1.15539
395	0	1	1	1	1	11.1431	3	59.7825	-5.787	8.80867	17.9754	6.39347	0.000261072	0	0	29046.6	-1.16003
396	0	1	1	1	1	11.1833	3	57.978	-11.4394	8.84563	18.0734	6.41712	0.000300457	0	0	25723.8	-1.16074
397	0	1	1	1	1	11.1659	3	58.4921	-11.8283	8.79619	18.164	6.42626	0.000217361	0	0.0345531	22681.1	-1.15953
398	0	1	1	1	1	11.1706	3	58.1694	17.4712	8.84765	18.1033	6.55684	0.000392862	5.13	0.0345531	26643.8	-1.14498
399	0	1	1	1	1	11.2027	3	57.019	2.8702	8.81522	18.3435	6.41838	0.000208906	4.41	0	27408.5	-1.1507
400	0	1	1	1	1	11.2315	3	54.6989	7.1206	8.80822	18.4355	6.43519	0.000413622	4.83	0	29360.2	-1.15132
401	0	1	1	1	1	11.3618	3	58.4238	-3.5119	8.82394	18.5198	6.45172	0.00348372	10.79	0	28329.1	-1.16754
402	0	0	1	1	1	9.23839	3	40.491	19.0478	8.35913	17.0976	6.36347	0	0		2634.75	-1.06271
403	0	0	1	1	1	9.11506	3	54.1113	7.0541	8.30771	17.2497	6.37214	0	0	0	2820.61	-0.991069
404	0	0	1	1	1	9.3322	3	50.3836	17.91	8.27538	18.6103	7.38095	0	0	0	3325.78	-1.06552
405	0	0	1	1	1	9.44955	3	58.094	13.7864	8.2388	17.5401	6.39633	0	0	0	3784.29	-1.05609
406	0	0	1	1	1	9.6004	3	66.7547	36.099	8.23084	17.6972	6.38065	0	0	0	5150.37	-1.07842
407	0	1	1	1	1	9.75494	3	67.0248	48.4372	8.15018	17.8026	6.38682	0	0	0	7644.95	-1.10256
408	0	1	1	1	1	9.9911	3	54.3037	20.1182	8.23563	17.8926	6.51657	0	0	0	12567.8	-1.12725
409	0	1	1	1	1	10.0425	3	45.5475	2.3751	8.20686	17.9754	6.39347	0	0	0	12866.3	-1.11974
410	0	1	1	1	1	10.0336	3	42.4879	-12.1911	8.18088	18.0734	6.41712	0	0	0	11297.7	-1.11333
411	0	1	1	1	1	10.2068	3	45.0682	-5.8796	8.17836	18.164	6.42626	0	0	0	10633.5	-1.11836
412	0	1	1	1	1	10.1867	3	48.0776	14.802	8.15508	18.1033	6.55684	0	0	0	12207.4	-1.10163
413	0	1	1	1	1	10.2716	3	50.1899	9.904	8.17188	18.3435	6.41838	0	0	0	13416.5	-1.11126
414	0	1	1	1	1	10.4012	3	44.56	19.944	8.16023	18.4355	6.43519	0	0	0	16092.2	-1.11869
415	0	1	1	1	1	10.425	3	42.5592	4.0999	8.14526	18.5198	6.45172	0.00259156	0	0	16752	-1.13301
416	0	0	0	1	1	5.84964	3	93.9523	48.0803	6.2186	17.0976	6.36347	0	0		122.801	-0.860792
417	0	0	0	1	1	5.8702	3	93.1354	11.0726	6.11147	17.2497	6.37214	0	0	0	136.398	-0.86334
418	0	0	0	1	1	5.47919	3	96.3965	-31.0297	5.67332	18.6103	7.38095	0	0	0	94.0742	-0.824831
419	0	0	0	1	1	5.41415	3	98.2055	-0.5646	5.85793	17.5401	6.39633	0	0	0	93.543	-0.799022
420	0	0	0	1	1	5.28081	3	98.2055	1.262	5.84064	17.6972	6.38065	0	0	0	94.7236	-0.810102
421	0	0	0	1	1	5.27181	3	98.2055	4.1519	5.38907	17.8026	6.38682	0	0	0	98.6564	-0.837903
422	0	1	0	1	1	7.06854	3	35.7445	-22.6009	6.29895	17.8926	6.51657	0.0287122	0	0	842.142	-1.1802
423	0	1	0	1	1	7.65705	3	23.1992	-12.7292	6.70319	17.9754	6.39347	0.0113332	0	0	734.944	-0.933503
424	0	1	0	1	1	7.83433	3	30.0855	-3.4113	6.99026	18.0734	6.41712	0.0116839	6.82	0	709.872	-1.0125
425	0	1	0	1	1	7.89988	3	29.4113	47.3607	6.98286	18.164	6.42626	0.0100723	6.59	0	1046.07	-1.00827
426	0	1	0	1	1	7.92053	3	27.1909	66.4326	6.98008	18.1033	6.55684	0.0227439	12.57	0	1741.01	0
427	0	1	0	1	1	8.04803	3	34.333	6.5258	6.91473	18.3435	6.41838	0.0199382	13.72	0	1854.62	0
428	0	1	0	1	1	8.03664	3	32.825	1.6314	6.89871	18.4355	6.43519	0.02051	13.74	0	1884.88	0
429	0	1	0	1	1	7.96856	3	37.427	-2.6943	6.87213	18.5198	6.45172	0.0230678	14.21	0	1834.09	0
430	0	0	0	0	1	6.09826	2	29.5523	14.7191	7.67183	17.0976	6.36347	0	0		284.139	-0.783501
431	0	0	0	0	1	6.21725	3	20.1193	42.84	7.91717	17.2497	6.37214	0	0	0	405.864	-0.938581
432	0	0	0	0	1	6.37436	3	30.2127	31.4747	8.12593	18.6103	7.38095	0	0	0	533.608	-0.988308
433	0	0	0	0	1	6.43801	3	30.3679	45.4032	8.26101	17.5401	6.39633	0	0	0	775.884	-0.953058
434	0	0	0	0	1	6.5992	3	31.7642	32.6906	8.24355	17.6972	6.38065	0	0	0	1029.52	-0.935277
435	0	0	0	0	1	8.53388	3	57.3852	-7.3175	9.84273	17.8026	6.38682	0	0	0	4055.62	-1.13866
436	0	0	0	0	1	8.6545	3	54.552	-8.1695	9.82369	17.8926	6.51657	0	0	0	3724.3	-1.05187
437	0	0	0	0	1	8.74877	3	57.0138	-11.299	9.70693	17.9754	6.39347	0	0	0	3303.49	-1.05153
438	0	1	0	0	1	9.13331	3	33.8593	-19.8763	9.60683	18.0734	6.41712	0	0	0	2646.88	-1.08992
439	0	1	0	0	1	9.10969	3	30.5095	12.4941	9.55577	18.164	6.42626	0	0	0	2977.58	-1.08327
440	0	1	0	0	1	9.19146	3	29.9799	33.686	9.47516	18.1033	6.55684	0	0	0	3980.61	-1.0664
441	0	1	0	0	1	9.22337	3	27.9271	2.8062	9.4481	18.3435	6.41838	0.000656431	0.32	0	4092.31	-1.0625
442	0	1	0	0	1	9.29581	3	28.5366	-0.8837	9.42867	18.4355	6.43519	0.000415933	0.32	0	4056.15	-1.0744
443	0	1	0	0	1	9.51369	3	36.9849	-9.2884	9.42481	18.5198	6.45172	0.000472007	0.09	0	3687.18	-1.10433
444	0	0	0	1	1	7.46262	2	46.1099	14.1162	8.30499	17.0976	6.36347	0	0		1648.35	-0.930583
445	0	0	0	1	1	7.62583	2	45.5282	34.5189	8.31777	17.2497	6.37214	0	0	0	2217.34	-1.01567
446	0	0	0	1	1	7.62074	2	46.0366	-25.5666	7.98922	18.6103	7.38095	0	0	0	1650.44	-0.937281
447	0	0	0	1	1	7.6088	3	44.5368	-4.8672	7.83162	17.5401	6.39633	0	0	0	1570.11	-0.890415
448	0	0	0	1	1	7.7379	3	49.1651	21.0788	7.73849	17.6972	6.38065	0	0	0	1901.08	-0.922004
449	0	0	0	1	1	7.78593	3	47.4181	23.3589	7.72179	17.8026	6.38682	0.00368288	0	0	2345.15	-1.02191
450	0	1	0	1	1	7.90444	3	42.8993	31.2697	7.66059	17.8926	6.51657	0.00355986	0	0	3078.47	-1.03796
451	0.693147	1	0	1	1	7.98456	3	31.5886	1.7125	7.629	17.9754	6.39347	0.00270968	0	0	3131.19	-1.03016
452	1.09861	1	0	1	1	7.9991	3	29.5535	-30.6992	7.53796	18.0734	6.41712	0.00248717	1.07	0.0170512	2169.94	-1.01379
453	1.09861	1	0	1	1	8.00165	3	32.8263	-14.526	7.4553	18.164	6.42626	0.0029286	1.16	0	1854.73	-0.940259
454	0	1	0	1	1	10.587	3	52.5974	7.9254	7.37713	18.1033	6.55684	0.00909789	3.63	0	23819.6	-1.51784
455	0	1	0	1	1	10.6646	3	47.9588	7.5381	7.2937	18.3435	6.41838	0.0103217	3.84	0	25615.1	-1.12425
456	0.693147	1	0	1	1	10.7208	3	50.6024	2.5903	8.95571	18.4355	6.43519	0.00966686	3.47	0	27563.2	-1.13471
457	0	1	0	1	1	10.7537	3	54.202	3.1984	8.9579	18.5198	6.45172	0.0102301	3.34	0	28444.8	-1.13371
458	0	0	1	1	0	6.89465	3	57.3606	18.3349	6.76273	17.0976	6.36347	0	0		369.652	-0.956545
459	0	0	1	1	0	7.13854	3	65.4727	2.7065	6.71417	17.2497	6.37214	0	0	0	379.657	-0.90499
460	0	0	1	1	0	7.29146	3	54.1367	3.2341	6.71174	18.6103	7.38095	0	0	0	391.935	-0.917983
461	0	0	1	1	0	7.26101	3	53.2023	11.344	6.93537	17.5401	6.39633	0.00123896	0	0	436.397	-0.936509
462	0	0	1	1	0	6.89764	3	56.4149	14.3306	6.93537	17.6972	6.38065	0.00129708	0	0	498.935	-0.869713
463	0	1	1	1	0	6.96668	3	45.4895	2.0839	7.17012	17.8026	6.38682	0.0171719	0	0	509.332	-0.974067
464	0	1	1	1	0	6.87745	3	38.4248	6.9955	7.09755	17.8926	6.51657	0.0216805	0	0	544.963	-0.959502
465	0	1	1	1	0	6.85786	3	33.5169	-0.7803	7.05272	17.9754	6.39347	0.0201584	0	0	540.71	-0.964105
466	0	1	1	1	0	6.96774	3	26.697	19.9055	6.98657	18.0734	6.41712	0.0171226	13.51	0	648.342	-0.980528
467	0	1	1	1	0	7.19569	3	26.2776	146.948	6.91672	18.164	6.42626	0.0138117	17.71	0	2357.32	-1.06294
468	0	1	1	1	0	7.36013	3	33.4427	53.0993	6.84907	18.1033	6.55684	0.0122301	17.65	0	3609.03	0
469	0	1	1	1	0	7.29283	3	26.5447	-53.4621	6.81783	18.3435	6.41838	0.0146012	17.05	0	631.238	-0.94337
470	0	1	1	1	0	7.33941	3	26.3261	-25.0631	6.82002	18.4355	6.43519	0.0139812	17.16	0	473.03	-0.975894
471	0	1	1	1	0	7.37121	3	24.7254	-8.4869	6.83411	18.5198	6.45172	0.0136329	15.41	0	432.885	-0.982285
472	0	0	1	1	1	6.45626	3	44.3146	11.0814	6.46459	17.0976	6.36347	0.00216773	0		241.719	-0.866335
473	0	0	1	1	1	6.60064	3	44.2172	64.6205	6.48158	17.2497	6.37214	0.00392756	0	0	386.652	-0.904674
474	0	0	1	1	1	6.74059	3	47.3074	33.7652	6.49527	18.6103	7.38095	0.0041601	0	0	517.205	-0.920881
475	0	0	1	1	1	6.98401	3	54.3872	18.5583	6.70441	17.5401	6.39633	0.0072983	0	0	613.19	-0.877066
476	0	0	1	1	1	7.61123	3	34.0401	17.7201	6.92363	17.6972	6.38065	0.00203348	0	0	721.847	-0.976483
477	0	1	1	1	1	7.9239	3	46.0584	31.5912	7.28345	17.8026	6.38682	0.0175987	0	0	949.888	-1.01904
478	0	1	1	1	1	8.15275	3	54.2144	7.2215	7.32317	17.8926	6.51657	0.0238598	0	0	1018.48	-1.01767
479	0	1	1	1	1	8.20914	3	52.9454	31.8839	7.41878	17.9754	6.39347	0.0156932	0	0	1343.22	-1.02851
480	0	1	1	1	1	8.49356	3	48.0438	22.3796	7.55956	18.0734	6.41712	0.00659464	4.74	0	1643.82	-0.985519
481	0	1	1	1	1	9.17038	3	41.3974	-8.2046	7.72798	18.164	6.42626	0.0063908	2.95	0	1508.95	-1.0482
482	0	1	1	1	1	9.26373	3	51.8631	20.913	7.7626	18.1033	6.55684	0.00589551	5.36	0	1824.52	-1.0489
483	0	1	1	1	1	9.24352	3	53.3162	35.475	7.76642	18.3435	6.41838	0.00813992	8.44	0	2471.77	-1.00149
484	0	1	1	1	1	9.28526	3	57.032	-1.0713	7.85903	18.4355	6.43519	0.0194103	8.73	0	2445.29	-1.0049
485	0	1	1	1	1	9.23798	3	61.3627	-10.0183	8.05484	18.5198	6.45172	0.0232386	8.2	0	2200.31	-0.998224
486	0	0	0	0	0	7.6723	3	72.1819	16.2463	8.97373	17.0976	6.36347	0	0		3470.64	-0.903615
487	0	0	0	0	0	7.57485	3	89.4282	2.8019	8.89261	17.2497	6.37214	0	0	0	3567.89	-0.915088
488	0	0	0	0	0	0	3	0	0	8.89261	18.6103	7.38095		0	0	0
489	0	0	0	0	0	0	3	0	0	8.89261	17.5401	6.39633		0	0	0
490	0	0	0	0	0	0	3	0	0	8.89261	17.6972	6.38065		0	0	0
491	0	0	0	0	0	0	3	0	0	8.89261	17.8026	6.38682		0	0	0
492	0	0	0	0	0	0	3	0	0	8.89261	17.8926	6.51657		0	0	0
493	0	0	0	0	0	0	3	0	0	8.89261	17.9754	6.39347		0	0	0
494	0	0	0	0	0	0	3	0	0	8.89261	18.0734	6.41712		0	0	0
495	0	0	0	0	0	0	3	0	0	8.89261	18.164	6.42626		0	0	0
496	0	0	0	0	0	0	3	0	0	8.89261	18.1033	6.55684		0	0	0
497	0	0	0	0	0	0	3	0	0	8.89261	18.3435	6.41838		0	0	0
498	0	0	0	0	0	0	3	0	0	8.89261	18.4355	6.43519		0	0	0
499	0	0	0	0	0	0	3	0	0	8.89261	18.5198	6.45172		0	0	0
500	0	0	0	0	0	6.64877	3	98.2055	-38.1317	4.77912	17.0976	6.36347	0	0		574.821	-0.872256
501	0	0	0	0	0	9.742	3	45.742	146.948	8.79951	17.2497	6.37214	0	0	0	4924.73	-1.2968
502	0	0	0	0	0	9.95194	3	48.1797	12.5257	9.10509	18.6103	7.38095	0	0	0	5541.59	-1.11418
503	0	0	0	0	0	10.1337	3	51.0037	6.4056	9.20291	17.5401	6.39633	0	0	0	5896.56	-1.01355
504	0	0	0	0	0	0	3	0	0	9.20291	17.6972	6.38065		0	0	0
505	0	0	0	0	0	0	3	0	0	9.20291	17.8026	6.38682		0	0	0
506	0	0	0	0	0	0	3	0	0	9.20291	17.8926	6.51657		0	0	0
507	0	0	0	0	0	0	3	0	0	9.20291	17.9754	6.39347		0	0	0
508	0	0	0	0	0	0	3	0	0	9.20291	18.0734	6.41712		0	0	0
509	0	0	0	0	0	0	3	0	0	9.20291	18.164	6.42626		0	0	0
510	0	0	0	0	0	0	3	0	0	9.20291	18.1033	6.55684		0	0	0
511	0	0	0	0	0	0	3	0	0	9.20291	18.3435	6.41838		0	0	0
512	0	0	0	0	0	0	3	0	0	9.20291	18.4355	6.43519		0	0	0
513	0	0	0	0	0	0	3	0	0	9.20291	18.5198	6.45172		0	0	0
514	0	0	1	1	1	8.16695	2	65.8619	14.7966	8.90504	17.0976	6.36347	0	0		4045.08	-1.01106
515	0	0	1	1	1	8.29877	3	69.736	8.1307	8.95725	17.2497	6.37214	0	0	0.00125744	4373.97	-1.02632
516	0	0	1	1	1	8.37481	3	64.2196	8.3093	8.99838	18.6103	7.38095	0.00303072	0	0.00119263	4737.41	-1.04799
517	0	0	1	1	1	8.60882	3	70.6288	31.4378	9.14655	17.5401	6.39633	0.00299451	0	0	6226.75	-1.00327
518	0	0	1	1	1	8.86271	3	69.5743	21.0298	9.07738	17.6972	6.38065	0.00312139	0	0.0028927	7536.22	-1.02185
519	0	1	1	1	1	8.81526	3	66.665	-12.4681	9.08228	17.8026	6.38682	0.0321001	0	0	6596.6	-1.0576
520	0	1	1	1	1	8.93228	3	68.5134	-1.8029	9.08466	17.8926	6.51657	0.026482	0	0	6477.67	-1.04588
521	0	1	1	1	1	9.18311	3	61.2106	-14.1129	8.97411	17.9754	6.39347	0.0175711	0	0	5563.48	-1.06561
522	0	1	1	1	1	9.32159	3	68.8149	-14.919	8.93682	18.0734	6.41712	0.0140366	11.62	0	4733.47	-1.01003
523	0	1	1	1	1	9.25237	3	65.6792	18.038	8.79164	18.164	6.42626	0.0146647	10.47	0	5587.29	-0.998163
524	0	1	1	1	1	9.18157	3	65.6262	24.5614	8.7167	18.1033	6.55684	0.0181865	10.19	0	6959.61	-0.983611
525	0	1	1	1	1	9.25744	3	67.4157	-1.9295	8.75432	18.3435	6.41838	0.0181038	10.56	0	6825.32	-1.00143
526	0	1	1	1	1	9.26123	3	64.6081	-5.3768	8.70831	18.4355	6.43519	0.0180593	12.67	0	6458.34	-1.08348
527	0.693147	1	1	1	1	9.3516	3	57.6066	5.4254	8.72128	18.5198	6.45172	0.0175659	11.41	0	6808.73	-1.08528
528	0	0	0	0	1	6.30916	3	43.9983	-27.638	7.53155	17.0976	6.36347	0	0		207.905	-0.862459
529	0	0	0	0	1	6.37556	3	45.5904	13.7892	7.66856	17.2497	6.37214	0	0	0	236.574	-0.883777
530	0	0	0	0	1	6.24869	3	55.2185	15.8582	7.68937	18.6103	7.38095	0	0	0	274.09	-0.894626
531	0	0	0	0	1	6.34516	3	50.964	13.6944	7.54168	17.5401	6.39633	0.00336932	0	0	311.625	-0.856551
532	0	0	0	0	1	6.40267	3	40.03	10.2314	7.52402	17.6972	6.38065	0.00585367	0	0	343.509	-0.861758
533	0	0	0	0	1	6.55822	3	32.0214	5.7966	7.57866	17.8026	6.38682	0.00326233	0	0	363.42	-0.956115
534	0	0	0	0	1	6.31637	3	51.2252	-29.558	7.52941	17.8926	6.51657	0.00472062	0	0	256.001	-0.860838
535	0	0	0	0	1	6.37642	3	68.6265	-20.6557	7.41156	17.9754	6.39347	0.00744006	0	0	203.122	-0.86247
536	0	1	0	0	1	6.37747	3	64.9673	45.0948	7.40184	18.0734	6.41712	0.00819606	4.4	0	294.72	-0.89042
537	0	1	0	0	1	6.44838	3	58.1474	7.6992	7.50274	18.164	6.42626	0.00943619	3.8	0	317.411	-0.867131
538	0	1	0	0	1	6.77392	3	33.2371	8.2318	7.29097	18.1033	6.55684	0.00633832	4.5	0	343.539	-0.861203
539	0	1	0	0	1	6.70637	3	29.0081	-45.9127	7.24566	18.3435	6.41838	0.00916556	4.5	0	185.811	-0.868509
540	0	1	0	0	1	6.74258	3	26.5232	69.5456	7.19818	18.4355	6.43519	0.011172	4.87	0	315.034	0
541	0	1	0	0	1	6.79476	3	27.7164	-12.6794	7.13648	18.5198	6.45172	0.0107539	4.78	0	275.09	0
542	0	0	1	1	0	7.46678	3	76.317	6.6868	8.27461	17.0976	6.36347	0	0		3114.81	-0.910529
543	0	0	1	1	0	7.58941	3	78.7047	7.6566	8.0956	17.2497	6.37214	0	0	0	3490.39	-0.939456
544	0	0	1	1	0	7.66014	3	79.1552	9.6721	8.5514	18.6103	7.38095	0	0	0	3827.98	-0.950579
545	0	0	1	1	0	7.73902	3	76.8555	13.4705	8.53503	17.5401	6.39633	0	0	0	4343.63	-0.970696
546	0	0	1	1	0	7.90056	3	80.9792	10.1039	8.77817	17.6972	6.38065	0	0	0	4782.5	-0.920149
547	0	1	1	1	0	7.98121	3	81.7919	-1.5518	8.80627	17.8026	6.38682	0	0	0	4708.28	-0.95176
548	0	1	1	1	0	8.06217	3	82.3249	-1.55	8.60795	17.8926	6.51657	0	0	0	4635.31	-1.01073
549	0	1	1	1	0	8.10933	3	85.6287	2.448	8.4288	17.9754	6.39347	0	0	0	4748.78	-0.966142
550	0	1	1	1	0	10.0318	3	72.6502	2.1918	7.80098	18.0734	6.41712	0.0039655	12.7	0	3630.28	-1.01879
551	0	1	1	1	0	10.3012	3	61.2976	19.3704	7.79975	18.164	6.42626	0.00324186	11.9	0	4333.48	-1.12407
552	0	1	1	1	0	10.3593	3	61.1733	20.1059	7.8462	18.1033	6.55684	0.00414665	20.3	0	5204.76	-1.10808
553	0	1	1	1	0	10.4406	3	62.3772	-3.2238	7.62608	18.3435	6.41838	0.00212969	24	0	5036.97	-1.11052
554	0	1	1	1	0	10.5308	3	64.0408	-0.514	7.50934	18.4355	6.43519	0.00181691	22.26	0	5011.09	-1.10882
555	0	1	1	1	0	10.5753	3	63.8227	5.8654	7.51425	18.5198	6.45172	0.00152717	22.8	0	5305.01	-1.13008
556	0	0	1	1	1	8.02364	3	70.8574	76.99	8.99181	17.0976	6.36347	0.000780859	0		3706.07	-1.03648
557	0	0	1	1	1	8.31996	3	61.6339	24.3843	8.93248	17.2497	6.37214	0.000975917	0	0	4609.77	-1.04558
558	0	0	1	1	1	8.71275	3	66.2181	10.4954	9.3338	18.6103	7.38095	0	0	0	5093.59	-1.06221
559	0	0	1	1	1	8.63172	3	63.1544	-5.2251	9.17833	17.5401	6.39633	0	0	0	4828.75	-0.936695
560	0	0	1	1	1	8.6782	3	70.3219	-19.5903	9.16712	17.6972	6.38065	0	0	0	3882.78	-0.941054
561	0	1	1	1	1	8.69856	3	70.7952	-0.4601	9.12609	17.8026	6.38682	0.0200224	0	0	3864.91	-0.982777
562	0	1	1	1	1	8.93004	3	78.8334	0.1469	9.11603	17.8926	6.51657	0.0140312	0	0	3870.59	-0.97896
563	0	1	1	1	1	9.05647	3	67.7917	11.955	9.10554	17.9754	6.39347	0.0139976	0	0	4333.32	-0.998003
564	0	1	1	1	1	9.07035	3	72.3788	-11.5129	9.05731	18.0734	6.41712	0.0136898	9.38	0	3834.43	-0.997257
565	0	1	1	1	1	9.18922	3	75.1378	25.5571	9.01991	18.164	6.42626	0.00803804	11.68	0	4814.4	-0.999671
566	0	1	1	1	1	9.26805	3	75.9463	17.9036	9.00048	18.1033	6.55684	0.0116774	9.96	0	5676.35	-0.979657
567	0	1	1	1	1	9.36903	3	69.3411	31.5379	8.94377	18.3435	6.41838	0.017371	11.45	0	7466.56	-1.01391
568	0	1	1	1	1	9.43674	3	68.7569	10.0923	8.96533	18.4355	6.43519	0.0111868	8.86	0	8220.1	-1.02183
569	0	1	1	1	1	9.40646	3	66.1161	-10.1671	8.93168	18.5198	6.45172	0.0103426	11.44	0	7384.35	-1.07445
570	0	0	1	1	1	8.2114	2	69.123	34.4385	9.11943	17.0976	6.36347	0.000936663	0		4366.3	-0.961931
571	0	0	1	1	1	8.28358	3	70.3063	-0.6055	9.09302	17.2497	6.37214	0.00139517	0	0	4339.86	-0.956647
572	0	0	1	1	1	8.37027	3	66.5519	-3.1894	9.07418	18.6103	7.38095	0.000769725	0	0	4201.44	-0.980473
573	0	0	1	1	1	8.45746	3	68.597	37.5196	9.17978	17.5401	6.39633	0.00731134	0	0	5777.81	-0.943892
574	0	0	1	1	1	8.50041	3	69.1834	9.3061	9.10997	17.6972	6.38065	0.00566788	0	0	6315.49	-0.952023
575	0	1	1	1	1	8.47953	3	68.0971	-6.4442	9.04062	17.8026	6.38682	0.00709214	0	0	5908.51	-1.03715
576	0	1	1	1	1	8.48941	3	67.9285	-10.7766	8.95944	17.8926	6.51657	0.00752677	0	0	5271.77	-1.0306
577	0	1	1	1	1	8.52763	3	50.4491	-24.5417	8.88972	17.9754	6.39347	0.0213173	0	0	3977.99	-1.0358
578	0	1	1	1	1	8.68367	3	56.0562	-24.7433	8.75337	18.0734	6.41712	0.0175303	8	0	2993.71	-1.0395
579	0	1	1	1	1	8.88867	3	62.7498	64.6029	8.60868	18.164	6.42626	0.0156825	9.55	0	4927.73	-1.05988
580	0	1	1	1	1	9.03369	3	66.5051	-18.872	8.48488	18.1033	6.55684	0.0164005	12.19	0	3997.77	-1.01462
581	0	1	1	1	1	9.10125	3	57.0377	-6.3124	8.41892	18.3435	6.41838	0.0137263	13.71	0	3745.41	-1.04731
582	0	1	1	1	1	9.19849	3	63.229	10.1024	8.44441	18.4355	6.43519	0.0193408	13.92	0	4123.79	-1.06639
583	0	1	1	1	1	9.21634	3	65.0014	7.1995	8.53287	18.5198	6.45172	0.0203987	13.43	0	4420.68	-1.06729
584	0	0	1	1	1	9.22873	3	58.6268	33.1641	6.53088	17.0976	6.36347	0	0		4529.31	-1.10517
585	0	0	1	1	1	9.21748	3	60.3695	-4.8101	6.52356	17.2497	6.37214	0	0	0	4311.44	-1.05194
586	0	0	1	1	1	9.21784	3	59.6122	9.8113	6.49678	18.6103	7.38095	0	0	0	4734.45	-1.05717
587	0	0	1	1	1	9.40326	3	66.2253	14.2785	6.50877	17.5401	6.39633	5.92902e-05	0	0	5410.46	-1.0585
588	0	0	1	1	1	9.65512	3	73.9262	11.4907	6.57786	17.6972	6.38065	1.98584e-05	0	0	6032.16	-1.07146
589	0	1	1	1	1	9.74159	3	75.1395	6.4312	6.67456	17.8026	6.38682	0.00013087	0	0	6420.1	-1.08665
590	0	1	1	1	1	9.79816	3	71.2163	35.5392	8.29829	17.8926	6.51657	0.000249058	0	0	8701.75	-1.10759
591	0	1	1	1	1	10.1373	3	56.6119	9.2303	8.43142	17.9754	6.39347	0.000351448	0	0	10891.1	-1.13301
592	0	1	1	1	1	10.1599	3	51.3648	-11.617	8.47928	18.0734	6.41712	0.000470989	0	0	9625.91	-1.11585
593	0	1	1	1	1	10.2833	3	54.6095	-2.4814	8.46041	18.164	6.42626	0	0	0	9387.05	-1.12422
594	0	1	1	1	1	10.3471	3	58.3054	11.4728	8.46105	18.1033	6.55684	0	0	0	10537.7	-1.1076
595	0	1	1	1	1	10.3689	3	57.7559	32.2426	8.39931	18.3435	6.41838	0.000224868	0.31	0	13976.3	-1.12538
596	1.38629	1	1	1	1	10.3847	3	57.0936	-0.0899	8.4209	18.4355	6.43519	0.00159049	0.51	0	13963.7	-1.10882
597	0.693147	1	1	1	1	10.4308	3	56.5608	1.8306	8.41339	18.5198	6.45172	0.000280733	0.99	0.0101974	14219.3	-1.12944
598	0	0	0	1	1	9.00096	3	58.6935	8.2693	8.58298	17.0976	6.36347	0	0		1940.48	-1.04413
599	0	0	0	1	1	9.01702	3	61.7894	15.7697	8.53935	17.2497	6.37214	0	0	0	2246.48	-0.984236
600	0	0	0	1	1	9.04136	3	62.6987	-25.0729	8.43381	18.6103	7.38095	0	0	0	1683.22	-1.02869
601	0	0	0	1	1	9.03668	3	61.9481	26.0304	8.48859	17.5401	6.39633	3.28537e-05	0	0	2121.37	-1.04161
602	0	0	0	1	1	9.00841	3	60.2083	-0.5547	8.42727	17.6972	6.38065	0.000117418	0	0	2109.61	-1.04364
603	0	0	0	1	1	9.04643	3	60.3037	1.8629	8.43207	17.8026	6.38682	0.00109212	0	0	2148.91	-1.05468
604	0	1	0	1	1	9.07001	3	57.0881	8.8769	8.37008	17.8926	6.51657	0.0013269	0	0	2339.66	-1.06101
605	0	1	0	1	1	9.061	3	53.5824	28.6304	8.38389	17.9754	6.39347	0.00136096	0	0	3009.52	-1.07734
606	0	1	0	1	1	9.04884	3	50.6576	-0.0764	8.39638	18.0734	6.41712	0.00176243	4.92	0	3007.22	-1.06728
607	0	1	0	1	1	9.08639	3	49.0746	6.3695	8.43185	18.164	6.42626	0.00285411	4.9	0	3198.77	-1.07611
608	0	1	0	1	1	9.12344	3	48.2853	12.3591	8.48239	18.1033	6.55684	0.00338584	4.76	0	3594.1	-1.0572
609	0	1	0	1	1	9.21233	3	51.9525	-4.6129	8.55449	18.3435	6.41838	0.00505129	6.13	0	3428.31	-1.06044
610	0	1	0	1	1	9.32445	3	54.3918	25.6084	8.50977	18.4355	6.43519	0.0040788	6.17	0	4306.25	-1.06952
611	0	1	0	1	1	9.44701	3	60.0835	15.1646	8.55372	18.5198	6.45172	0.00417386	6.27	0	4959.27	-1.08509
612	0	0	0	0	1	7.69228	3	69.9966	146.948	6.22059	17.0976	6.36347	0	0		953.263	-1.04165
613	0	0	0	0	1	7.77229	3	70.9742	91.0661	6.22059	17.2497	6.37214	0	0	0	1821.36	-0.956323
614	0	0	0	0	1	7.65164	3	70.6222	-53.4621	6.06611	18.6103	7.38095	0	0	0	478.639	-0.910132
615	0	0	0	0	1	7.6113	3	74.7126	146.948	5.97381	17.5401	6.39633	0	0	0	1596.92	-0.997218
616	0	0	0	0	1	9.52822	3	63.7014	-10.3442	7.78655	17.6972	6.38065	0	0	0	5082.17	-1.08534
617	0	0	0	0	1	9.47226	3	62.9277	-5.718	7.74889	17.8026	6.38682	0	0	0	4791.58	-1.06916
618	0	0	0	0	1	0	3	0	0	7.74889	17.8926	6.51657		0	0	0
619	0	0	0	0	1	0	3	0	0	7.74889	17.9754	6.39347		0	0	0
620	0	1	0	0	1	0	3	0	0	7.74889	18.0734	6.41712		0	0	0
621	0	1	0	0	1	0	3	0	0	7.74889	18.164	6.42626		0	0	0
622	0	1	0	0	1	0	3	0	0	7.74889	18.1033	6.55684		0	0	0
623	0	1	0	0	1	0	3	0	0	7.74889	18.3435	6.41838		0	0	0
624	0	1	0	0	1	0	3	0	0	7.74889	18.4355	6.43519		0	0	0
625	0	1	0	0	1	0	3	0	0	7.74889	18.5198	6.45172		0	0	0
626	0	0	1	1	0	5.11001	3	53.6539	47.3122	6.47851	17.0976	6.36347	0	0		21.7925	-0.765122
627	0	0	1	1	0	5.0882	3	52.6224	-27.4708	6.43133	17.2497	6.37214	0	0	0	15.8059	-0.794681
628	0	0	1	1	0	5.15016	3	57.5582	-36.814	4.77912	18.6103	7.38095	0	0	0	9.98714	-0.824514
629	0	0	1	1	0	5.04241	3	50.51	83.8333	4.77912	17.5401	6.39633	0	0	0	18.3597	-0.809694
630	0	0	1	1	0	6.95822	3	33.7488	14.5262	5.93754	17.6972	6.38065	0	0	0	941.829	-2.75024
631	0	1	1	1	0	6.95818	3	24.5279	-2.0155	5.95064	17.8026	6.38682	0	0	0	922.846	-0.940125
632	0	1	1	1	0	6.66191	3	32.5185	-8.6523	6.02587	17.8926	6.51657	0	0	0	842.999	-1.01144
633	0	1	1	1	0	7.02644	3	27.9382	-12.0739	6.01127	17.9754	6.39347	0	0	0	741.216	-0.952756
634	0	1	1	1	0	7.251	3	25.2861	11.2144	6.00635	18.0734	6.41712	0	0	0	824.34	-0.973043
635	0	1	1	1	0	7.95231	3	6.8488	-16.7356	6.20254	18.164	6.42626	0	0	0	686.382	-1.02862
636	0	1	1	1	0	8.0617	3	17.5992	59.6809	6.53088	18.1033	6.55684	0	0	0	1096.02	-0.978851
637	0	1	1	1	0	8.21877	3	42.0842	80.0268	7.1025	18.3435	6.41838	0	0	0	2401.82	-1.00913
638	0	1	1	1	0	8.37768	3	38.7562	20.7704	7.23056	18.4355	6.43519	0	0	0	2900.69	-1.0476
639	0	1	1	1	0	8.44331	3	43.48	-43.5383	7.36645	18.5198	6.45172	0.00332775	8.86	0	1637.78	-0.991754
640	0	0	0	1	1	8.14062	2	51.892	27.1213	8.38275	17.0976	6.36347	0	0		5184.78	-1.00049
641	0	0	0	1	1	8.30362	3	54.8336	16.0913	8.38092	17.2497	6.37214	0	0	0	6019.08	-1.02677
642	0.693147	0	0	1	1	8.27269	3	49.4623	-15.2185	8.31385	18.6103	7.38095	0.000260618	0	0	5103.07	-1.03731
643	0	0	0	1	1	8.28331	3	48.3829	9.6196	8.30894	17.5401	6.39633	5.80984e-05	0	0	5593.97	-0.930399
644	0.693147	0	0	1	1	8.50169	3	50.2092	6.7134	8.31213	17.6972	6.38065	0.000198125	0	0	5969.51	-0.96052
645	0	0	0	1	1	8.72456	3	60.2019	2.5846	8.29605	17.8026	6.38682	0.000267852	0	0.00176034	6123.8	-0.989713
646	0.693147	1	0	1	1	8.88133	3	39.9113	-8.2978	8.35373	17.8926	6.51657	0.000392346	0	0.00919927	5615.66	-0.980356
647	0	1	0	1	1	9.12128	3	48.312	-6.5177	8.3311	17.9754	6.39347	0.000105379	0	0	5249.65	-1.01211
648	1.09861	1	0	1	1	9.06292	3	44.7863	-11.2637	8.30697	18.0734	6.41712	6.29118e-05	2.17	0	4658.34	-0.997099
649	0	1	0	1	1	8.89337	3	37.8894	-15.7211	8.27919	18.164	6.42626	5.56495e-05	3.25	0	3926	-1.03706
650	0	1	0	1	1	8.91808	3	36.9023	27.7831	8.26539	18.1033	6.55684	1.00847e-05	3.21	0	5016.76	-1.04869
651	0	1	0	1	1	8.91532	3	43.2418	-2.1516	7.97728	18.3435	6.41838	1.24676e-05	3.33	0	4908.82	-0.990277
652	0	1	0	1	1	8.85569	3	38.4877	-3.0077	7.91863	18.4355	6.43519	2.67433e-06	3.53	0	4761.18	-1.05871
653	0	1	0	1	1	8.87319	3	32.387	-0.3596	7.78655	18.5198	6.45172	3.15586e-07	3.57	0	4744.06	0
654	0	0	0	1	1	0	3	0	0	9.92554	17.0976	6.36347		0		0
655	0	0	0	1	1	0	3	0	0	9.92554	17.2497	6.37214		0	0	0
656	0	0	0	1	1	0	3	0	0	9.92554	18.6103	7.38095		0	0	0
657	0	0	0	1	1	0	3	0	0	9.92554	17.5401	6.39633		0	0	0
658	0	0	0	1	1	0	3	0	0	9.92554	17.6972	6.38065		0	0	0
659	0	0	0	1	1	0	3	0	0	9.92554	17.8026	6.38682		0	0	0
660	0	1	0	1	1	0	3	0	0	9.92554	17.8926	6.51657		0	0	0
661	0	1	0	1	1	0	3	0	0	9.92554	17.9754	6.39347		0	0	0
662	0	1	0	1	1	0	3	0	0	9.92554	18.0734	6.41712		0	0	0
663	0	1	0	1	1	0	3	0	0	9.92554	18.164	6.42626		0	0	0
664	0	1	0	1	1	0	3	0	0	9.92554	18.1033	6.55684		0	0	0
665	0	1	0	1	1	0	3	0	0	9.92554	18.3435	6.41838		0	0	0
666	0	1	0	1	1	0	3	0	0	9.92554	18.4355	6.43519		0	0	0
667	0	1	0	1	1	0	3	0	0	9.92554	18.5198	6.45172		0	0	0
668	0	0	1	1	1	7.95727	2	37.3631	11.312	7.14992	17.0976	6.36347	0	0		4419.33	-1.00073
669	0	0	1	1	1	7.92488	3	32.4023	-2.3757	7.11721	17.2497	6.37214	0	0	0	4314.33	-1.01494
670	0	0	1	1	1	7.93474	3	24.7199	-6.2281	7.12448	18.6103	7.38095	0	0	0	4045.63	-1.02375
671	0	0	1	1	1	8.11332	3	35.6334	-2.0511	7.22911	17.5401	6.39633	0	0	0	3962.65	-0.982146
672	0.693147	0	1	1	1	8.30873	3	45.1667	2.7859	7.23562	17.6972	6.38065	0	0	0	4073.04	-0.989592
673	0	1	1	1	1	8.40932	3	45.7357	3.0295	7.04054	17.8026	6.38682	0.0160094	0	0	4196.44	-1.03415
674	0	1	1	1	1	8.37718	3	41.399	-3.4263	8.4253	17.8926	6.51657	0.0139817	0	0	4052.65	-1.02519
675	0	1	1	1	1	8.3092	3	35.3838	-3.6689	8.26668	17.9754	6.39347	0.0177244	0	0	3903.97	-1.03232
676	0	1	1	1	1	8.27137	3	32.1319	-12.1638	8.21852	18.0734	6.41712	0.0149452	10.95	0	3429.1	-1.03141
677	1.60944	1	1	1	1	8.26266	3	31.2097	-7.1325	8.18674	18.164	6.42626	0.0147175	12.22	0	3184.51	-1.01737
678	0	1	1	1	1	8.16608	3	25.2183	-3.0415	8.18423	18.1033	6.55684	0.014508	12.25	0	3087.66	-0.931726
679	0	1	1	1	1	8.24014	3	30.386	0.0869	8.19506	18.3435	6.41838	0.0110692	12.62	0	3090.34	0
680	0.693147	1	1	1	1	8.30678	3	33.7815	16.9541	8.24617	18.4355	6.43519	0.0104728	12.22	0.00264783	3614.28	-1.03767
681	0	1	1	1	1	8.46903	3	39.5434	8.1257	8.33783	18.5198	6.45172	0.0118557	11.49	0	3907.96	-1.03598
682	0	0	0	0	0	8.63755	3	13.2116	9.8572	4.77912	17.0976	6.36347	0	0		845.147	-0.972836
683	0	0	0	0	0	8.66191	3	10.9864	9.7823	4.77912	17.2497	6.37214	0	0	0	927.822	-1.04376
684	0	0	0	0	0	8.87671	3	8.4029	10.5294	8.20713	18.6103	7.38095	0.000379771	0	0	1025.52	-1.06751
685	0	0	0	0	0	8.97452	3	8.2605	8.5627	8.51579	17.5401	6.39633	0.000499627	0	0	1113.33	-1.02088
686	0	0	0	0	0	9.21848	3	9.7797	2.8655	4.77912	17.6972	6.38065	0.00142682	0	0	1145.23	-1.04141
687	0	0	0	0	0	9.30223	3	11.0211	26.2159	8.30647	17.8026	6.38682	0.00165179	0	0	1445.46	-1.08372
688	0	0	0	0	0	9.40157	3	11.983	35.3795	8.36334	17.8926	6.51657	0.00451999	0	0	1956.86	-1.08218
689	0	0	0	0	0	9.53029	3	8.0649	14.4741	8.42595	17.9754	6.39347	0.0064797	0	0	2240.1	-1.08593
690	0	0	0	0	0	9.8952	3	11.3463	4.2258	8.34046	18.0734	6.41712	0.00474989	3.92	0	2334.76	-1.1052
691	0	0	0	0	0	9.92042	3	7.2096	17.2153	8.27461	18.164	6.42626	0.00445203	4.03	0.00146516	2736.7	-1.09248
692	0	0	0	0	0	9.99221	3	6.0306	8.7724	8.11731	18.1033	6.55684	0.00430715	5.31	0	2976.77	-1.07664
693	0	0	0	0	0	10.1129	3	13.8458	11.6672	8.24381	18.3435	6.41838	0.00501538	6.36	0	3324.08	-1.1007
694	0	0	0	0	0	10.1582	3	13.0081	-7.0906	8.29355	18.4355	6.43519	0.0062938	6.03	0	3088.38	-1.10696
695	0	0	0	0	0	10.2166	3	13.9806	-27.0928	8.40358	18.5198	6.45172	0.00353763	6.1	0	2251.65	-1.09993
696	1.38629	0	0	1	1	10.0357	3	52.6802	21.5086	9.99497	17.0976	6.36347	0	0		21197.8	-1.01362
697	1.09861	0	0	1	1	10.1408	3	49.2897	32.6365	9.9529	17.2497	6.37214	0	0	0	28116	-1.10624
698	1.09861	0	0	1	1	10.9337	3	71.9732	-17.8355	10.9281	18.6103	7.38095	0.00298536	0	0	38486	-1.09657
699	0	0	0	1	1	10.9976	3	72.5846	12.3696	10.9281	17.5401	6.39633	0.00480322	0	0	43246.5	-1.11144
700	0	0	0	1	1	10.3524	3	52.5744	16.5825	9.71215	17.6972	6.38065	0.0109619	0	0	52540.9	-1.06262
701	0	0	0	1	1	10.3437	3	50.4488	-53.4621	9.69449	17.8026	6.38682	0.00816577	0	0	15602.6	-1.03011
702	0	1	0	1	1	10.4843	3	57.7386	-0.0046	9.76382	17.8926	6.51657	0.00767251	0	0	15601.9	-1.12597
703	0	1	0	1	1	10.8656	3	76.7554	7.5467	9.83167	17.9754	6.39347	0.00668633	0	0	16779.3	-1.08597
704	0	1	0	1	1	10.9333	3	82.5853	-31.9552	9.74754	18.0734	6.41712	0.00685351	5.93	0	11417.4	-1.09536
705	0	1	0	1	1	9.17182	3	62.5044	-7.072	8.35843	18.164	6.42626	0.0412173	8.86	0.00197926	10610	-1.00725
706	0.693147	1	0	1	1	9.25667	3	56.6641	-11.0674	8.15966	18.1033	6.55684	0.0232415	10.24	0	9435.75	-0.981286
707	1.38629	1	0	1	1	9.38148	3	35.1754	60.6804	8.12918	18.3435	6.41838	0.045311	10.09	0	15161.4	-1.03665
708	2.48491	1	0	1	1	9.47017	3	25.6702	-13.2094	8.12474	18.4355	6.43519	0.0359594	10.21	0.00965675	13158.7	-1.03468
709	1.60944	1	0	1	1	9.36304	3	15.8988	-19.605	8.06527	18.5198	6.45172	0.0326469	10.17	0	10578.9	-1.00454
710	0	0	1	0	1	9.89103	2	69.8059	24.769	9.47876	17.0976	6.36347	0.000556137	0		37038.4	-1.09086
711	0	0	1	0	1	9.86674	3	64.4369	0.8201	9.60804	17.2497	6.37214	0.000628891	0	0	37342.2	-1.09464
712	0	0	1	0	1	10.0808	3	71.2469	-17.6396	9.66663	18.6103	7.38095	0.000554626	0	0	30755.2	-1.10491
713	0	0	1	0	1	10.3789	3	74.2978	66.8135	9.64853	17.5401	6.39633	0.000711304	0	0	51303.8	-1.07971
714	1.60944	0	1	0	1	10.3818	3	64.5426	34.8723	9.67061	17.6972	6.38065	0.00102503	0	0	70740.6	-1.12675
715	0	1	1	0	1	10.594	3	69.7281	9.2141	9.67828	17.8026	6.38682	0.0331038	0	0.00125746	77258.8	-1.13249
716	0	1	1	0	1	10.5903	3	69.9186	-1.4161	9.68844	17.8926	6.51657	0.0374661	0	0	76164.7	-1.12155
717	0	1	1	0	1	10.7564	3	66.6115	15.4185	9.69726	17.9754	6.39347	0.0342073	0	0	88818.5	-1.14309
718	1.09861	1	1	0	1	10.6958	3	66.883	-2.1638	9.68359	18.0734	6.41712	0.0227303	7.03	0	86896.6	-1.1455
719	1.09861	1	1	0	1	10.7054	3	60.694	-0.2561	9.68378	18.164	6.42626	0.0224301	7.54	0.00192843	86674.1	-1.06924
720	1.09861	1	1	0	1	10.7747	3	61.1346	-4.8963	9.67301	18.1033	6.55684	0.0210452	7.74	0	82430.3	-1.1152
721	1.09861	1	1	0	1	10.7576	3	58.5336	2.6205	9.66751	18.3435	6.41838	0.024261	7.2	0	84589.1	-1.13477
722	2.56495	1	1	0	1	10.7771	3	58.2374	9.8649	9.63515	18.4355	6.43519	0.031215	9.96	0	92915.2	-1.14529
723	2.19722	1	1	0	1	10.8625	3	60.4078	7.0202	9.5779	18.5198	6.45172	0.0314511	11.67	0	99438.1	-1.13888
724	0	0	0	0	0	6.49191	3	70.4452	4.7303	6.78333	17.0976	6.36347	0	0		222.921	-0.905645
725	0	0	0	0	0	6.24776	3	43.2581	-15.0379	6.40026	17.2497	6.37214	0	0	0	189.398	-0.867247
726	0	0	0	0	0	5.99188	3	25.1236	22.3316	5.98141	18.6103	7.38095	0	0	0	231.694	-0.872766
727	0	0	0	0	0	5.93332	3	32.1351	-53.4621	6.02102	17.5401	6.39633	0.000498399	0	0	84.1021	-0.781968
728	0	0	0	0	0	5.75638	3	28.7414	65.8227	5.63835	17.6972	6.38065	0.00022539	0	0	139.46	-0.836514
729	0	0	0	0	0	5.76153	3	28.3626	15.8008	5.6204	17.8026	6.38682	0.00010079	0	0	161.496	-0.857658
730	0	0	0	0	0	5.69119	3	23.1722	-19.1348	5.58725	17.8926	6.51657	1.41492e-05	0	0	130.594	-0.825715
731	0	0	0	0	0	5.55618	3	23.2329	-33.0009	5.55683	17.9754	6.39347	0.000647707	0	0	87.4969	-0.815444
732	0	0	0	0	0	5.39717	3	26.9247	-48.7797	5.49306	18.0734	6.41712	0	0	0	44.8162	-0.839222
733	0	0	0	0	0	6.87386	3	80.76	16.0451	5.54518	18.164	6.42626	0	0	0	52.007	-0.876779
734	0	0	0	0	0	6.89808	3	83.7472	27.7861	5.51745	18.1033	6.55684	0	0	0	66.4577	-0.835479
735	0	0	0	0	0	6.95381	3	84.5045	67.1464	5.50939	18.3435	6.41838	0	0	0	111.082	-0.904276
736	0	0	0	0	0	7.01798	3	84.009	-10.2777	5.52943	18.4355	6.43519	0	0	0	99.6651	-0.884538
737	0	0	0	0	0	5.4662	3	29.9658	31.8729	5.34711	18.5198	6.45172	0	0	0	131.431	-0.84042
738	0	0	0	1	1	8.22276	2	80.923	38.4783	7.90212	17.0976	6.36347	0	0		1565.86	-1.02344
739	0	0	0	1	1	8.28902	3	80.682	29.3933	8.17075	17.2497	6.37214	0	0	0	2026.12	-1.02392
740	0	0	0	1	1	8.23013	3	75.8209	-7.5391	8.14032	18.6103	7.38095	0	0	0	1873.37	-1.02727
741	0	0	0	1	1	8.21057	3	74.5928	31.7215	8.10983	17.5401	6.39633	0	0	0	2467.63	-0.996075
742	0	0	0	1	1	8.22978	3	73.1939	13.4887	8.10802	17.6972	6.38065	0.000414185	0	0.0157183	2800.48	-0.940444
743	0	0	0	1	1	8.19615	3	26.082	-5.4957	8.07745	17.8026	6.38682	0.00136026	0	0	2720.68	-1.02577
744	0	1	0	1	1	8.17547	3	22.7402	0.7081	7.96416	17.8926	6.51657	0.000983456	0	0	2739.95	-1.0215
745	0	1	0	1	1	8.03856	3	10.6284	-29.4642	7.84932	17.9754	6.39347	0.00147092	0	0.0345531	1932.65	-1.01728
746	0	1	0	1	1	8.05351	3	11.1514	-12.2541	7.83439	18.0734	6.41712	0.000704327	0.78	0.0345531	1695.82	-1.02003
747	0	1	0	1	1	8.11106	3	13.0624	-5.883	7.75491	18.164	6.42626	0.000600613	0.69	0.0345531	1596.05	-0.946766
748	0	1	0	1	1	8.14473	3	13.317	23.1282	7.71244	18.1033	6.55684	0	0	0.0345531	1965.19	0
749	0	1	0	1	1	8.05101	3	15.6592	1.1177	7.68386	18.3435	6.41838	0.00130728	1.34	0.0345531	1987.15	0
750	0.693147	1	0	1	1	8.03893	3	13.7681	5.0352	7.68754	18.4355	6.43519	0.000574004	1.33	0.0217432	2087.21	0
751	0	1	0	1	1	8.05045	3	13.9316	-6.3276	7.66341	18.5198	6.45172	0.000442754	0.24	0	1955.14	0
752	0	0	0	0	1	6.74201	3	8.8916	-13.0682	6.9489	17.0976	6.36347	0	0		3274.71	-0.941944
753	0	0	0	0	1	6.55929	3	1.8299	15.5328	6.98101	17.2497	6.37214	0	0	0	3783.36	-0.951759
754	0	0	0	0	1	6.83142	3	19.575	-28.298	6.96319	18.6103	7.38095	0	0	0	2712.75	-0.978613
755	0	0	0	0	1	6.72685	3	1.0827	32.3185	6.88755	17.5401	6.39633	0	0	0	3589.47	-0.940874
756	0	0	0	0	1	6.59253	3	0.708	15.3176	6.44095	17.6972	6.38065	0	0	0	4139.29	-0.916629
757	0	0	0	0	1	6.8483	3	12.7677	-14.5224	6.46925	17.8026	6.38682	0.0686835	0	0	3538.16	-0.962391
758	0	0	0	0	1	6.94775	3	16.9992	-8.2998	6.48616	17.8926	6.51657	0.0686835	0	0	3244.5	-0.961362
759	0	0	0	0	1	7.10114	3	26.1497	23.7383	6.46614	17.9754	6.39347	0.0686835	0	0	4014.69	-0.997613
760	0	1	0	0	1	7.14897	3	25.6789	-23.6063	6.47389	18.0734	6.41712	0.0374494	13.71	0	3066.97	-0.985672
761	0	1	0	0	1	7.15527	3	26.409	-3.4798	6.44095	18.164	6.42626	0.041638	14.1	0	2960.25	-0.983488
762	0	1	0	0	1	7.09845	3	18.1275	48.8957	6.43775	18.1033	6.55684	0.0506826	14.63	0	4407.69	-0.971813
763	0	1	0	0	1	7.12347	3	23.6019	-1.9917	6.43455	18.3435	6.41838	0.0527296	13.96	0	4319.9	-0.973777
764	0	1	0	0	1	7.31606	3	31.2399	-0.5032	6.50129	18.4355	6.43519	0.0400254	16.27	0	4298.16	-0.981184
765	0	1	0	0	1	7.56122	3	48.7123	-6.9853	6.52942	18.5198	6.45172	0.0252586	15.1	0	3997.92	-0.930195
766	0	0	1	1	1	5.7349	2	23.6784	146.948	7.06987	17.0976	6.36347	0	0		778.665	-1.90353
767	0	0	1	1	1	6.08405	3	30.1966	12.5594	7.07072	17.2497	6.37214	0	0	0	876.461	-0.878498
768	0	0	1	1	1	6.9678	3	19.2029	11.4274	7.7178	18.6103	7.38095	0	0	0	982.737	-0.998598
769	0	0	1	1	1	7.29924	3	38.2993	39.0744	7.84854	17.5401	6.39633	0.00314158	0	0	1366.78	-0.963874
770	0	0	1	1	1	7.38012	3	28.7424	61.5261	7.97178	17.6972	6.38065	0.00108265	0	0	2207.71	-0.98958
771	0	1	1	1	1	7.64772	3	18.2733	-10.8378	8.32434	17.8026	6.38682	0.0125344	0	0	2087.52	-0.943597
772	0	1	1	1	1	7.7535	3	16.7416	-13.8031	8.51659	17.8926	6.51657	0.00996863	0	0	1799.38	-0.999304
773	0	1	1	1	1	7.86254	3	16.7517	25.2219	8.69885	17.9754	6.39347	0.00639282	0	0	2253.21	-1.02722
774	0	1	1	1	1	8.05746	3	17.5971	12.0109	8.76327	18.0734	6.41712	0.0039408	2.05	0	2523.84	-0.975829
775	0	1	1	1	1	8.25995	3	17.0875	41.3352	8.84621	18.164	6.42626	0.00715353	3.61	0	3567.08	-1.03867
776	0	1	1	1	1	8.33529	3	16.6758	7.7569	8.88156	18.1033	6.55684	0.00656267	3.35	0	3843.77	-1.01317
777	0	1	1	1	1	8.43764	3	15.1987	14.56	8.90422	18.3435	6.41838	0.0110847	3.1	0	4403.42	-1.03956
778	0	1	1	1	1	8.51427	3	12.6889	4.0366	8.83739	18.4355	6.43519	0.00951599	3.67	0	4581.17	-1.05147
779	0	1	1	1	1	8.74926	3	11.0156	-10.37	8.78554	18.5198	6.45172	0.00643376	4.11	0	4106.1	-1.05411
780	0	0	0	1	1	7.02035	2	23.5552	141.29	7.57712	17.0976	6.36347	0	0		718.097	-0.928235
781	0	0	0	1	1	7.22733	3	9.5427	44.2657	7.56683	17.2497	6.37214	0	0	0	1035.97	-1.02273
782	0	0	0	1	1	7.55965	3	12.7783	-9.9422	8.13271	18.6103	7.38095	0	0	0	932.97	-1.00668
783	0.693147	0	0	1	1	7.79992	3	11.3821	65.1074	8.11821	17.5401	6.39633	0	0	0	1540.4	-1.00613
784	0.693147	0	0	1	1	7.98433	3	11.365	15.8148	8.11432	17.6972	6.38065	0	0	0	1784.01	-0.94407
785	1.60944	0	0	1	1	8.11283	3	15.671	-26.1487	8.07527	17.8026	6.38682	0.0234202	0	0	1317.52	-0.956164
786	0	1	0	1	1	8.18753	3	15.5839	24.2661	8.0278	17.8926	6.51657	0.00532743	0	0	1637.23	-1.03805
787	0	1	0	1	1	8.20746	3	12.9441	-5.9512	7.98617	17.9754	6.39347	0.00845872	0	0	1539.79	-0.973917
788	0	1	0	1	1	8.14063	3	6.8619	-48.9271	8.09132	18.0734	6.41712	0.00236516	0	0	786.417	-0.975236
789	1.38629	1	0	1	1	8.00761	3	12.5634	-20.408	8.05579	18.164	6.42626	0.00219445	0	0.0345531	625.925	-0.953451
790	0.693147	1	0	1	1	7.88586	3	13.236	66.7653	8.00136	18.1033	6.55684	0.00405747	0	0	1043.83	0
791	0.693147	1	0	1	1	7.90719	3	11.3582	-0.244	7.93487	18.3435	6.41838	0.00454059	1.11	0	1041.28	0
792	0	1	0	1	1	7.9689	3	10.3187	28.2961	7.95578	18.4355	6.43519	0.00518034	3.89	0	1335.92	0
793	0	1	0	1	1	8.0413	3	9.0695	7.4051	7.90212	18.5198	6.45172	0.00508718	6.59	0	1434.85	0
794	0	0	1	1	1	6.79142	3	58.3147	7.9269	7.4793	17.0976	6.36347	0	0		1520.94	-0.861817
795	0	0	1	1	1	6.10277	3	25.7527	-12.9787	7.41878	17.2497	6.37214	0	0	0	1323.54	-0.867135
796	0	0	1	1	1	6.13024	3	30.0731	-39.5743	7.58274	18.6103	7.38095	0	0	0	799.76	-0.861998
797	0	0	1	1	1	5.92917	3	12.4153	44.7556	7.42893	17.5401	6.39633	0.00848173	0	0	1157.7	-0.836497
798	0	0	1	1	1	5.97743	3	15.3769	25.1452	7.36265	17.6972	6.38065	0.00870318	0	0	1448.8	-0.843741
799	0	1	1	1	1	5.91665	3	23.8527	146.948	7.26613	17.8026	6.38682	0.00831697	0	0	8489.57	-0.870454
800	0	1	1	1	1	9.17156	3	59.2067	32.3659	9.25215	17.8926	6.51657	0.0120304	0	0	11237.3	-1.21178
801	0	1	1	1	1	8.96433	3	49.8505	-25.4288	9.29789	17.9754	6.39347	0.011891	0	0	8379.79	-0.997091
802	0	1	1	1	1	8.82923	3	49.342	-30.1009	9.24956	18.0734	6.41712	0.0282626	8.36	0	5857.4	-0.990468
803	0	1	1	1	1	8.80593	3	47.4306	-11.2909	9.22326	18.164	6.42626	0.0314686	9.48	0	5196.05	-0.980049
804	0	1	1	1	1	8.88199	3	49.195	25.8806	8.9779	18.1033	6.55684	0.0305059	11.53	0	6540.81	-0.989526
805	0	1	1	1	1	8.91433	3	49.2383	21.8687	8.97335	18.3435	6.41838	0.0235832	11.7	0	8176.52	-0.994885
806	0	1	1	1	1	8.89791	3	47.1075	-1.1237	8.92771	18.4355	6.43519	0.0420312	14.48	0	8084.64	-0.998251
807	0	1	1	1	1	9.12741	3	46.3029	12.5495	8.92891	18.5198	6.45172	0.0399107	13.73	0	9919.46	-1.00062
808	0	0	1	1	1	8.53949	3	50.7491	13.4731	6.83841	17.0976	6.36347	0	0		2661.56	-1.03299
809	0	0	1	1	1	8.49631	3	49.1646	14.7252	6.86485	17.2497	6.37214	0	0	0	3053.48	-1.04576
810	0	0	1	1	1	8.55454	3	49.7268	-8.9601	6.85224	18.6103	7.38095	0	0	0	2779.89	-1.05169
811	0	0	1	1	1	8.69208	3	50.2319	11.5303	6.76619	17.5401	6.39633	0	0	0	3347.69	-1.01516
812	0	0	1	1	1	8.69364	3	50.5273	7.8688	6.4552	17.6972	6.38065	0	0	0	3611.11	-1.02566
813	0	1	1	1	1	8.69016	3	55.1759	-13.7776	6.42649	17.8026	6.38682	0.000928995	0	0	3113.59	-0.982411
814	0	1	1	1	1	8.42397	3	75.3524	-10.2122	8.45702	17.8926	6.51657	0	0	0	2795.62	-0.957511
815	0	1	1	1	1	8.22185	3	69.6732	-15.1957	8.32676	17.9754	6.39347	0	0	0	2370.81	-0.965353
816	0	1	1	1	1	8.06346	3	66.8914	-20.9139	8.0959	18.0734	6.41712	0	0	0	1874.98	-0.958243
817	0	1	1	1	1	7.87032	3	82.0605	-13.6222	7.81843	18.164	6.42626	0	0	0	1619.57	-0.937027
818	0	1	1	1	1	7.88157	3	77.8131	-0.2914	7.71735	18.1033	6.55684	0	0	0	1614.85	-0.917337
819	0	1	1	1	1	7.81768	4	75.5776	0.2385	7.6516	18.3435	6.41838	0.00135473	0.76	0	1618.7	-0.93877
820	0	1	1	1	1	7.77374	4	72.3472	-3.7481	7.58934	18.4355	6.43519	0.00221916	1.97	0	1558.03	0
821	0	1	1	1	1	7.69591	4	78.0001	-19.094	7.54803	18.5198	6.45172	0.00122418	0.84	0	1260.54	-0.939786
822	0	0	1	1	1	7.3217	3	67.0958	13.7917	7.5725	17.0976	6.36347	0.0108879	0		662.057	-0.921536
823	0	0	1	1	1	7.34506	3	63.0745	21.4633	7.69074	17.2497	6.37214	0.00441617	0	0	804.156	-0.930801
824	0	0	1	1	1	7.34718	3	55.4468	27.2872	7.67043	18.6103	7.38095	0.0058605	0	0	1023.59	-0.964007
825	0	0	1	1	1	7.47456	3	54.3646	13.9095	7.91242	17.5401	6.39633	0.0273565	0	0	1165.96	-0.910537
826	0	0	1	1	1	7.63023	3	54.0351	11.0318	8.03787	17.6972	6.38065	0.0393816	0	0	1294.59	-0.91876
827	0	1	1	1	1	7.74733	3	43.6626	36.0422	8.1274	17.8026	6.38682	0.0376373	0	0	1761.19	-1.0325
828	0	1	1	1	1	7.93939	3	39.257	16.3245	8.15335	17.8926	6.51657	0.0348414	0	0	2048.69	-1.02572
829	0	1	1	1	1	8.05497	3	35.0592	10.4256	8.23164	17.9754	6.39347	0.0465565	0	0	2262.3	-1.02567
830	0	1	1	1	1	8.24709	3	36.1767	6.1789	8.25894	18.0734	6.41712	0.0504378	13.96	0	2402.09	-1.04985
831	0	1	1	1	1	8.73303	3	28.2593	20.6216	8.37724	18.164	6.42626	0.0426693	12.06	0	2897.44	-1.04444
832	0	1	1	1	1	8.90279	3	29.261	41.5823	8.43685	18.1033	6.55684	0.0474406	11.27	0	4102.26	-1.0438
833	0	1	1	1	1	9.14996	3	32.7952	31.0252	8.53169	18.3435	6.41838	0.0420742	10.31	0	5374.99	-1.07397
834	0	1	1	1	1	9.45112	3	30.7654	37.1853	8.61903	18.4355	6.43519	0.0319531	12.63	0	7373.7	-1.10536
835	0	1	1	1	1	9.73185	3	26.8417	16.3134	8.74002	18.5198	6.45172	0.0404605	10.89	0	8576.6	-1.09914
836	1.09861	0	0	1	1	8.33163	3	63.9796	24.3886	9.06114	17.0976	6.36347	0.00194509	0		3119.75	-1.02548
837	0	0	0	1	1	8.6705	3	89.1925	-10.4534	9.10975	17.2497	6.37214	0.00359808	0	0	2793.63	-0.969676
838	0	0	0	1	1	8.8033	3	88.9472	25.804	9.11866	18.6103	7.38095	0.00184443	0	0	3514.49	-1.00438
839	0.693147	0	0	1	1	8.93302	3	95.5831	34.3125	9.07349	17.5401	6.39633	0.00268596	0	0	4720.41	-0.961942
840	0.693147	0	0	1	1	8.68212	3	98.2055	-19.2127	8.99541	17.6972	6.38065	0.00129	0	0	3813.49	-0.933667
841	0	0	0	1	1	8.20058	3	79.7791	-53.4621	8.74002	17.8026	6.38682	0.0073914	0	0	1060.06	-0.925338
842	0	1	0	1	1	8.11044	3	84.3264	122.558	8.60264	17.8926	6.51657	0.00251822	0	0	2359.25	-0.9938
843	0	1	0	1	1	8.01097	3	81.1452	-23.5592	8.63034	17.9754	6.39347	0.0112651	0	0	1803.43	-0.94169
844	0	1	0	1	1	6.71969	3	24.2511	14.8106	6.76041	18.0734	6.41712	0.0125408	0.7	0	2070.53	-0.913277
845	0	1	0	1	1	6.73979	3	23.8342	-53.4621	6.73221	18.164	6.42626	0.0235272	6.09	0	486.099	-0.856497
846	0	1	0	1	1	6.74022	3	22.9517	14.0321	6.76273	18.1033	6.55684	0.0246937	6.25	0	554.309	-0.871923
847	0	1	0	1	1	6.77275	3	24.6866	27.5136	6.83841	18.3435	6.41838	0.0288296	6.22	0	706.82	0
848	0	1	0	1	1	6.76247	3	21.8258	11.8636	6.85856	18.4355	6.43519	0.00589191	6.31	0	790.674	0
849	0	1	0	1	1	6.76645	3	20.2091	-13.9655	6.83733	18.5198	6.45172	0.0098809	8.13	0	680.253	0
850	0	0	0	0	1	8.19829	2	70.9068	24.3209	7.86519	17.0976	6.36347	0	0		1378.66	-0.963253
851	0	0	0	0	1	8.42668	2	51.6746	48.473	7.86634	17.2497	6.37214	0	0	0	2046.94	-0.989659
852	0	0	0	0	1	8.7739	3	54.3043	-15.0083	7.18992	18.6103	7.38095	0	0	0	1739.73	-0.974858
853	0	0	0	0	1	8.64335	3	47.0051	34.1219	7.0859	17.5401	6.39633	0	0	0	2333.36	-0.952882
854	0	0	0	0	1	8.70192	3	45.6107	33.8911	7.04839	17.6972	6.38065	0	0	0	3135.15	-1.02962
855	0	0	0	0	1	9.20704	3	57.8615	16.8142	7.6014	17.8026	6.38682	0	0	0	3662.3	-1.07483
856	0	0	0	0	1	9.37216	3	64.3807	-7.1801	7.5974	17.8926	6.51657	0	0	0	3399.35	-1.00054
857	0	0	0	0	1	9.87976	3	56.2241	23.9002	8.50451	17.9754	6.39347	0.000708689	0	0	7199.73	-1.13368
858	0	1	0	0	1	9.87214	3	57.365	1.644	8.46821	18.0734	6.41712	0.000761707	1.24	0	7318.09	-1.0393
859	0	1	0	0	1	10.0094	3	56.106	24.8405	8.4312	18.164	6.42626	0.0028714	2.07	0	9135.94	-1.03639
860	0	1	0	0	1	10.0006	3	52.2167	12.7847	8.42639	18.1033	6.55684	0.00544824	3.86	0	10303.9	-1.08213
861	0	1	0	0	1	10.0696	3	50.2393	-13.3965	8.47533	18.3435	6.41838	0.00550395	3.61	0	8923.58	-1.03376
862	0	1	0	0	1	10.0656	3	48.3047	-13.7878	8.49984	18.4355	6.43519	0.00544719	4.21	0	7693.22	-1.0428
863	0	1	0	0	1	10.0543	3	47.9072	0.0629	8.49454	18.5198	6.45172	0.0052961	5.26	0	7698.06	-1.0474
864	0	0	1	1	0	0.879017	3	98.2055	-34.6356	4.77912	17.0976	6.36347	0	0		14.7204	-0.35674
865	0	0	1	1	0	1.78285	3	98.2055	-53.4621	4.77912	17.2497	6.37214	0	0	0	0	-0.530943
866	0	0	1	1	0	1.48113	3	98.2055	0	4.77912	18.6103	7.38095	0	0	0	0	0
867	0	0	1	1	0	1.27197	3	98.2055	0	4.77912	17.5401	6.39633	0	0	0	0	0
868	0	0	1	1	0	3.29357	4	98.2055	0	4.77912	17.6972	6.38065	0	0	0	14.0578	0
869	0	1	1	1	0	2.39663	4	98.2055	27.3925	4.77912	17.8026	6.38682	0	0	0	17.9086	-0.694097
870	0	1	1	1	0	7.04277	4	15.0741	4.905	6.58893	17.8926	6.51657	0	0	0	669.689	-2.20559
871	0	1	1	1	0	7.40466	4	26.5747	47.3701	6.72623	17.9754	6.39347	0	0	0	986.922	-0.968292
872	0	1	1	1	0	7.56158	4	22.2466	10.5105	6.82546	18.0734	6.41712	0	0	0	1090.65	-0.978756
873	0	1	1	1	0	7.57977	4	9.4674	2.1694	6.82871	18.164	6.42626	0	0	0	1114.31	-0.96464
874	0	1	1	1	0	7.77396	4	7.7885	11.3199	6.85961	18.1033	6.55684	0	0	0	1240.45	0
875	0	1	1	1	0	7.87279	4	10.764	-1.1782	6.94698	18.3435	6.41838	0	0	0	1225.84	0
876	0	1	1	1	0	7.88848	4	20.0244	-16.7483	6.94312	18.4355	6.43519	0	0	0	1020.53	0
877	0	1	1	1	0	8.1801	4	32.235	-11.0683	6.80683	18.5198	6.45172	0	0	0	907.575	-1.04736
878	0	0	0	0	1	8.46006	2	41.6076	26.938	6.53669	17.0976	6.36347	0	0		1283.14	-1.03332
879	0	0	0	0	1	8.50099	2	51.222	11.8905	6.70073	17.2497	6.37214	0	0	0	1435.72	-1.01643
880	0	0	0	0	1	8.77113	3	53.8631	104.827	6.65415	18.6103	7.38095	0	0	0	2940.74	-1.07414
881	0	0	0	0	1	8.90548	3	56.7412	4.6858	6.66185	17.5401	6.39633	0	0	0	3078.54	-1.03139
882	0	0	0	0	1	9.00211	3	59.27	14.1827	6.70073	17.6972	6.38065	0	0	0	3515.16	-1.04189
883	0	0	0	0	1	9.16262	3	59.808	12.3921	6.78672	17.8026	6.38682	0.00175601	0	0	3950.76	-1.06854
884	0	0	0	0	1	9.19268	3	53.3225	43.1515	6.95464	17.8926	6.51657	0.00020528	0	0	5655.57	-1.09462
885	0	0	0	0	1	9.16498	3	47.5295	-16.9473	6.97073	17.9754	6.39347	8.2471e-05	0	0	4697.11	-1.07467
886	0	1	0	0	1	9.18014	3	47.8615	-23.9082	7.05359	18.0734	6.41712	0.000998841	0	0	3574.11	-1.06658
887	0	1	0	0	1	9.66436	3	47.6761	-0.9586	7.33498	18.164	6.42626	0.00333359	0	0	3539.85	-1.09085
888	0	1	0	0	1	9.76366	3	51.2	-28.9554	7.27794	18.1033	6.55684	0.000723618	0.55	0	2514.87	-1.06325
889	0	1	0	0	1	9.98018	3	58.9695	52.4647	7.23778	18.3435	6.41838	0	0	0	3834.29	-1.11007
890	0	1	0	0	1	9.85152	3	49.9557	46.75	7.2233	18.4355	6.43519	0	0	0	5626.82	-1.10268
891	0	1	0	0	1	9.868	3	43.5297	27.2418	7.18007	18.5198	6.45172	0	0	0	7159.67	-1.12244
892	0	0	1	1	1	6.49914	3	42.9132	-23.0503	5.43372	17.0976	6.36347	0	0		160.042	-0.894198
893	0	0	1	1	1	6.44652	3	47.9524	-53.4621	5.46383	17.2497	6.37214	0	0	0	70.6299	-0.853041
894	0	0	1	1	1	6.12682	3	68.5793	-53.4621	4.77912	18.6103	7.38095	0	0	0	0	0
895	0	0	1	1	1	5.4854	3	38.8065	0	4.77912	17.5401	6.39633	0	0	0	0	0
896	0	0	1	1	1	5.64131	3	63.312	0	4.77912	17.6972	6.38065	0	0	0	0	0
897	0	1	1	1	1	5.56742	3	82.5071	0	4.77912	17.8026	6.38682	0	0	0	37.2592	0
898	0	1	1	1	1	5.64089	3	85.5268	-13.0833	4.77912	17.8926	6.51657	0	0	0	32.3845	-0.824411
899	0	1	1	1	1	5.86178	3	92.7212	-53.4621	4.77912	17.9754	6.39347	0	0	0	13.1289	-0.826155
900	0	1	1	1	1	5.66384	3	86.4764	146.948	4.77912	18.0734	6.41712	0	0	0	104.716	-1.03207
901	0	1	1	1	1	5.8365	3	71.6183	-53.4621	4.77912	18.164	6.42626	0	0	0	46.243	-0.815168
902	0	1	1	1	1	5.53729	3	65.2226	-0.2059	4.77912	18.1033	6.55684	0	0	0	46.1478	0
903	0	1	1	1	1	5.29569	3	50.2493	-18.2594	4.77912	18.3435	6.41838	0	0	0	37.7215	0
904	0	1	1	1	1	5.48642	3	63.3814	-53.4621	4.77912	18.4355	6.43519	0	0	0	13.9119	0
905	0	1	1	1	1	6.59085	3	68.1288	146.948	6.09807	18.5198	6.45172	0.0116835	14.41	0	265.757	-1.51268
906	0	0	1	1	1	7.86583	3	61.9925	22.9475	8.22013	17.0976	6.36347	0	0		964.064	-0.950181
907	0	0	1	1	1	7.88262	3	63.258	8.0824	8.16223	17.2497	6.37214	0	0	0	1041.98	-0.94057
908	0	0	1	1	1	7.92404	3	62.6674	28.1851	8.1374	18.6103	7.38095	0	0	0	1335.67	-0.956232
909	0	0	1	1	1	7.93141	3	58.0252	-3.3184	8.14061	17.5401	6.39633	0	0	0	1291.35	-0.926444
910	0	0	1	1	1	8.16662	3	64.8965	4.2281	8.1044	17.6972	6.38065	0	0	0	1345.95	-0.94618
911	0	1	1	1	1	8.10496	3	62.2123	12.0052	7.67322	17.8026	6.38682	0	0	0	1507.53	-0.960198
912	0	1	1	1	1	8.21065	3	65.4453	3.3611	7.72312	17.8926	6.51657	0	0	0	1558.2	-1.021
913	0	1	1	1	1	8.24126	3	65.8962	0.963	7.76938	17.9754	6.39347	0	0	0	1573.2	-0.972613
914	0	1	1	1	1	8.36166	3	67.2847	-0.2676	7.78614	18.0734	6.41712	0	0	0	1568.99	-0.976326
915	0	1	1	1	1	8.49518	3	70.5711	16.6339	8.01235	18.164	6.42626	0	0	0.0345531	1829.98	-1.04428
916	0	1	1	1	1	8.63836	3	75.8328	-3.485	7.92262	18.1033	6.55684	0	0	0	1766.2	-0.965163
917	0	1	1	1	1	8.71525	3	75.9505	8.0527	7.86596	18.3435	6.41838	0	0	0.0330036	1908.43	-0.977705
918	0	1	1	1	1	8.70866	3	78.1216	-3.027	7.84463	18.4355	6.43519	0	0	0	1850.66	-0.969825
919	0	1	1	1	1	8.51755	3	92.9028	2.3311	7.79441	18.5198	6.45172	0	0	0	1893.8	-0.984999
920	0	0	1	1	1	6.0762	3	98.2055	-35.5737	6.1181	17.0976	6.36347	0	0		79.8831	-0.83974
921	0	0	1	1	1	5.96739	3	98.2055	-18.199	5.743	17.2497	6.37214	0	0	0	65.3452	-0.828684
922	0	0	1	1	1	5.67592	3	98.2055	-11.1416	5.34711	18.6103	7.38095	0	0	0	58.0647	-0.846536
923	0	0	1	1	1	5.50439	3	98.2055	-11.2828	5.19296	17.5401	6.39633	0	0	0	51.5134	-0.818934
924	0	0	1	1	1	5.26189	3	98.2055	-28.5428	4.77912	17.6972	6.38065	0	0	0	36.81	-0.798106
925	0	1	1	1	1	5.07597	3	98.2055	-31.9247	4.77912	17.8026	6.38682	0	0	0	25.0585	-0.800568
926	0	1	1	1	1	8.13509	3	65.6135	146.948	6.37332	17.8926	6.51657	0	0	0	4407.77	-7.06937
927	0	1	1	1	1	8.34372	3	66.7359	82.6131	6.40357	17.9754	6.39347	0.00192279	0	0	8049.17	-1.01462
928	0	1	1	1	1	8.60031	3	76.8633	5.702	6.49072	18.0734	6.41712	0.000675391	8.21	0	8508.14	-1.01322
929	0	1	1	1	1	8.24552	3	77.6203	-53.4621	6.31536	18.164	6.42626	0	0	0	2056.44	-0.92446
930	0	1	1	1	1	7.44315	3	98.2055	-53.4621	6.05444	18.1033	6.55684	0	0	0	390.856	-0.875322
931	0	1	1	1	1	0	3	0	0	6.05444	18.3435	6.41838		0	0	0
932	0	1	1	1	1	0	3	0	0	6.05444	18.4355	6.43519		0	0	0
933	0	1	1	1	1	0	3	0	0	6.05444	18.5198	6.45172		0	0	0
934	0	0	1	1	1	8.43738	2	63.5548	31.8247	8.10561	17.0976	6.36347	0	0		5486.79	-0.966895
935	0	0	1	1	1	8.79646	3	57.5135	7.7397	8.53856	17.2497	6.37214	0	0	0	5911.45	-1.04737
936	0	0	1	1	1	8.86022	3	60.2719	-23.7782	8.57678	18.6103	7.38095	0	0	0	4505.81	-0.988487
937	0	0	1	1	1	8.83556	3	56.2133	66.0984	8.51679	17.5401	6.39633	0.0068039	0	0	7484.08	-0.976861
938	0.693147	0	1	1	1	8.83021	3	52.891	34.8488	8.36614	17.6972	6.38065	0.00842215	0	0	10092.2	-0.974141
939	0	1	1	1	1	8.85627	3	56.4337	1.6692	8.30028	17.8026	6.38682	0.00825535	0	0	10260.7	-0.987473
940	0	1	1	1	1	8.8568	3	56.0279	2.6361	8.2255	17.8926	6.51657	0.00770226	0	0	10531.1	-0.984704
941	0	1	1	1	1	8.92821	3	58.8404	0.031	8.12858	17.9754	6.39347	0.00587889	0	0	10534.4	-0.989559
942	0	1	1	1	1	9.17281	3	59.7846	-27.1165	8.26873	18.0734	6.41712	0.0137274	8.62	0	9663.9	-1.00669
943	0	1	1	1	1	9.26851	3	60.2551	-8.4555	8.20385	18.164	6.42626	0.0109701	8.35	0	8846.77	-1.05646
944	1.09861	1	1	1	1	9.19633	3	55.5087	34.6047	8.12918	18.1033	6.55684	0.0142825	9.93	0	11908.2	-0.988411
945	0	1	1	1	1	9.12093	3	50.727	-9.3833	8.02519	18.3435	6.41838	0.0160754	10.72	0	10790.8	-1.04892
946	0	1	1	1	1	9.09055	3	58.0263	2.1238	7.96172	18.4355	6.43519	0.017005	13.04	0	11020	-1.01095
947	0	1	1	1	1	9.25496	3	60.9229	-13.1407	7.89096	18.5198	6.45172	0.0177133	15.34	0	9571.85	-1.05837
948	0	0	0	1	1	5.94684	2	41.3629	-3.0245	5.99396	17.0976	6.36347	0	0		288.901	-0.856834
949	0	0	0	1	1	5.86669	3	40.9854	-13.9843	5.99396	17.2497	6.37214	0	0	0	248.501	-0.848154
950	0	0	0	1	1	5.71849	3	38.1942	-25.9981	5.99396	18.6103	7.38095	0	0	0	183.895	-0.854414
951	0	0	0	1	1	5.69861	3	35.5855	21.327	5.98394	17.5401	6.39633	0	0	0	223.114	-0.821935
952	0	0	0	1	1	10.0178	3	67.8552	69.4893	8.92745	17.6972	6.38065	0	0	0	31513	-5.993
953	0	0	0	1	1	9.96371	3	67.1032	3.6767	8.78094	17.8026	6.38682	0	0	0	32671.6	-1.10214
954	0	1	0	1	1	10.0777	3	69.0292	-5.8798	8.84044	17.8926	6.51657	0	0	0	30750.6	-1.09581
955	0	1	0	1	1	10.1937	3	73.7606	-8.7415	8.83127	17.9754	6.39347	0	0	0	28062.5	-1.04858
956	0	1	0	1	1	10.135	3	66.9643	8.0362	8.9334	18.0734	6.41712	0	0	0	30317.7	-1.05436
957	0	1	0	1	1	10.2232	3	52.011	6.932	8.7692	18.164	6.42626	0	0	0	32419.3	-1.11063
958	0	1	0	1	1	10.4124	3	52.3542	98.2886	8.86827	18.1033	6.55684	0	0	0	64283.8	-1.13159
959	0	1	0	1	1	10.9958	3	62.6552	28.7876	9.52916	18.3435	6.41838	0.00468736	1.55	0.00588598	84947.7	-1.14492
960	0	1	0	1	1	11.3531	3	65.9003	-9.5897	9.71462	18.4355	6.43519	0.00582252	2.69	0	79620.5	-1.15566
961	0	1	0	1	1	11.4324	3	67.1666	8.5519	9.8067	18.5198	6.45172	0.00389767	3.29	0.000952441	86429.6	-1.16647
962	0	0	0	0	1	8.14361	3	52.1656	22.6523	8.05198	17.0976	6.36347	0.000649136	0		5908.04	-0.994043
963	0	0	0	0	1	8.13134	3	48.3085	26.9756	8.07527	17.2497	6.37214	0.000469585	0	0	7501.77	-1.02478
964	0	0	0	0	1	8.23867	3	45.9626	-25.8684	8.10501	18.6103	7.38095	0.00123585	0	0	5561.18	-1.0226
965	0	0	0	0	1	8.42025	3	44.039	41.9306	8.19616	17.5401	6.39633	0.00830454	0	0	7893.02	-1.01157
966	0	0	0	0	1	8.45583	3	38.333	17.342	8.21663	17.6972	6.38065	0.00993863	0	0	9261.83	-1.03569
967	0	0	0	0	1	8.35589	3	30.9464	-12.2988	8.1873	17.8026	6.38682	0.0620289	0	0	8122.73	-0.969913
968	0	0	0	0	1	8.41244	3	30.2641	-8.4334	8.1873	17.8926	6.51657	0.0547594	0	0	7437.71	-1.02693
969	0	0	0	0	1	8.52288	3	34.0129	-1.1451	8.23377	17.9754	6.39347	0.0494125	0	0	7352.54	-1.04464
970	1.09861	1	0	0	1	8.54453	3	31.9129	-15.7138	8.24328	18.0734	6.41712	0.04383	11.15	0	6197.18	-1.03955
971	0	1	0	0	1	8.67388	3	36.3229	3.1547	8.25946	18.164	6.42626	0.0407232	11.11	0	6392.69	-1.04599
972	0	1	0	0	1	8.79175	3	38.7679	59.9808	8.23403	18.1033	6.55684	0.05434	12.06	0	10227.1	0
973	1.60944	1	0	0	1	8.94623	3	42.6451	22.9391	8.22604	18.3435	6.41838	0.0686835	12.29	0	12573.1	0
974	1.09861	1	0	0	1	11.1925	3	65.1766	0.5959	10.0074	18.4355	6.43519	0.0383793	14.7	0	72619.9	-1.32935
975	0	1	0	0	1	11.2573	3	63.3461	2.9035	10.0325	18.5198	6.45172	0.034952	14.78	0	74728.4	-1.15849
976	0.693147	0	1	1	1	10.4805	2	66.3275	38.452	10.0377	17.0976	6.36347	0.0140395	0		41792.3	-1.10244
977	0.693147	0	1	1	1	10.6339	2	68.6328	38.0572	10.026	17.2497	6.37214	0	0	0	57697.3	-1.07304
978	1.09861	0	1	1	1	11.5399	3	70.7163	-23.0227	10.9281	18.6103	7.38095	0.00946136	0	0	87185.9	-1.19321
979	0	0	1	1	1	11.5611	3	70.4805	34.1031	10.9173	17.5401	6.39633	0.0101871	0	0	116919	-1.07648
980	0	0	1	1	1	11.8568	3	68.2523	6.8429	10.9012	17.6972	6.38065	0.0172571	0	0	133344	-1.18287
981	0	1	1	1	1	11.9498	3	71.2047	-16.2842	10.8176	17.8026	6.38682	0.0136756	0	0	111630	-1.12818
982	0.693147	1	1	1	1	12.0251	3	73.1628	-1.2316	10.7811	17.8926	6.51657	0.0106485	0	0	110255	-1.19104
983	0.693147	1	1	1	1	12.0457	3	73.4403	-10.8816	10.724	17.9754	6.39347	0.0102305	0	0	98257.4	-1.13223
984	0.693147	1	1	1	1	12.0941	3	74.5003	-25.6001	10.6406	18.0734	6.41712	0.00693429	0.88	0	73103.4	-1.19829
985	2.07944	1	1	1	1	12.1335	3	74.9285	1.9802	10.6093	18.164	6.42626	0.00759821	1.03	0	74551	-1.18442
986	2.07944	1	1	1	1	12.1556	3	74.9358	46.1859	10.528	18.1033	6.55684	0.0106573	1.17	0	108983	-1.20096
987	1.79176	1	1	1	1	12.2489	3	71.7593	10.987	10.4836	18.3435	6.41838	0.0160418	1.21	0	120957	-1.19714
988	1.09861	1	1	1	1	12.264	3	72.2388	0.4451	10.447	18.4355	6.43519	0.0155089	1.35	0	121495	-1.1421
989	1.09861	1	1	1	1	12.3636	3	74.9499	-11.39	10.4727	18.5198	6.45172	0.0116931	3.24	0	107657	-1.19895
990	0.693147	0	0	1	1	9.73147	2	56.0179	19.5343	9.36169	17.0976	6.36347	0	0		14961.2	-1.05705
991	0	0	0	1	1	9.75743	2	66.9902	27.7195	9.41271	17.2497	6.37214	0	0	0	19108.4	-1.02483
992	0	0	0	1	1	9.81694	3	68.3931	-30.1372	9.34862	18.6103	7.38095	0	0	0	13349.7	-1.03261
993	0	0	0	1	1	10.0476	3	74.8163	41.0967	9.39665	17.5401	6.39633	0.000278865	0	0	18836	-1.01141
994	0	0	0	1	1	10.1008	3	80.7937	21.4397	9.42246	17.6972	6.38065	0.000231197	0	0	22874.3	-1.0501
995	1.38629	0	0	1	1	9.92764	3	86.673	-15.8015	9.38982	17.8026	6.38682	0.0356531	0	0	19259.8	-1.04499
996	1.60944	1	0	1	1	9.98267	3	79.9189	-0.4611	9.19655	17.8926	6.51657	0.033538	0	0	19171	-1.04089
997	0	1	0	1	1	9.82938	3	84.1851	1.6983	9.09291	17.9754	6.39347	0.0399023	0	0	19496.6	-1.04177
998	1.09861	1	0	1	1	9.71482	3	97.8569	-42.8384	9.10975	18.0734	6.41712	0.0291448	0.91	0	11144.6	-1.01971
999	1.38629	1	0	1	1	9.61424	3	96.9384	25.3781	8.74018	18.164	6.42626	0.0311887	0.74	0	13972.9	-1.02373
1000	2.07944	1	0	1	1	9.57612	3	79.3792	86.3488	8.63266	18.1033	6.55684	0.0286525	0.71	0	26038.3	-1.05672
1001	2.3979	1	0	1	1	9.70673	3	62.3936	7.9545	8.80867	18.3435	6.41838	0.0686835	0.9	0	27112.5	-1.04126
1002	2.83321	1	0	1	1	9.75106	3	53.4179	7.4899	8.80463	18.4355	6.43519	0.0598291	13.66	0	29143.2	-1.10452
1003	3.29584	1	0	1	1	9.78456	3	46.439	8.2776	8.7093	18.5198	6.45172	0.0603538	12.6	0	31555.5	-1.10606
1004	0	0	1	1	1	7.6327	3	63.3854	15.2319	6.36647	17.0976	6.36347	0	0		520.583	-0.922171
1005	0	0	1	1	1	7.65182	3	58.1618	16.1651	6.33505	17.2497	6.37214	0.00260291	0	0	604.736	-0.9417
1006	0	0	1	1	1	7.18358	3	81.1467	4.7647	6.34212	18.6103	7.38095	0	0	0	633.55	-0.923814
1007	0	0	1	1	1	7.54014	3	1.2334	-7.3223	4.77912	17.5401	6.39633	0.00143426	0	0	587.16	-0.879613
1008	0	0	1	1	1	7.58428	3	1.2837	-53.4621	4.77912	17.6972	6.38065	0	0	0	188.105	-0.904476
1009	0	1	1	1	1	7.66537	3	1.6418	36.9475	4.80402	17.8026	6.38682	0	0	0	257.605	-0.953703
1010	0	1	1	1	1	7.96036	3	20.5886	-6.7621	5.11199	17.8926	6.51657	0	0	0	240.185	-0.947823
1011	0	1	1	1	1	8.02374	3	18.2451	12.9259	6.3699	17.9754	6.39347	0	0	0	271.231	-0.966577
1012	0	1	1	1	1	7.97253	3	6.9382	1.7936	6.51175	18.0734	6.41712	0	0	0	276.096	-0.959063
1013	0	1	1	1	1	8.02533	3	6.8545	2.0341	6.80017	18.164	6.42626	0	0	0	281.712	-1.02446
1014	0	1	1	1	1	8.05212	3	6.8495	-13.2136	6.7417	18.1033	6.55684	0	0	0	244.488	-1.00079
1015	0	1	1	1	1	8.07127	3	7.027	9.0899	6.49828	18.3435	6.41838	0	0	0	266.711	-1.01619
1016	0	1	1	1	1	8.06986	3	5.797	-8.5631	5.94017	18.4355	6.43519	0	0	0	243.873	-1.0053
1017	0	1	1	1	1	8.10951	3	7.2166	27.4788	5.69036	18.5198	6.45172	0.00242041	8.47	0	310.886	-1.02869
1018	0	0	1	1	1	6.96968	2	60.9633	30.9338	6.38856	17.0976	6.36347	0	0		807.03	-0.901041
1019	0	0	1	1	1	7.11282	2	58.4997	112.073	6.64379	17.2497	6.37214	0	0	0	1711.49	-0.938627
1020	0	0	1	1	1	6.90155	3	49.161	-49.2315	6.63726	18.6103	7.38095	0	0	0	868.898	-0.969
1021	0	0	1	1	1	6.82963	3	45.7779	57.4238	6.6107	17.5401	6.39633	0	0	0	1367.85	-0.884233
1022	0.693147	0	1	1	1	6.83583	3	43.4366	11.9384	6.51026	17.6972	6.38065	0	0	0	1531.15	-0.880171
1023	0	1	1	1	1	6.66511	3	39.0669	-22.0742	6.53669	17.8026	6.38682	0	0	0	1193.16	-0.940974
1024	0	1	1	1	1	6.79323	3	44.6698	5.8839	6.49527	17.8926	6.51657	0	0	0	1263.37	-0.969155
1025	0	1	1	1	1	6.73077	3	40.1394	-20.9962	6.44731	17.9754	6.39347	0	0	0	998.107	-0.945532
1026	0	1	1	1	1	9.60655	3	55.1948	-8.6852	8.36101	18.0734	6.41712	0	0	0	5701.68	-1.19634
1027	0	1	1	1	1	9.44123	3	41.2597	24.6986	8.54052	18.164	6.42626	0.000238166	0	0.0219124	7109.92	-1.07288
1028	0	1	1	1	1	9.53377	3	39.1882	72.1228	8.61014	18.1033	6.55684	0.000506599	0	0	12237.8	-1.0233
1029	1.60944	1	1	1	1	9.83553	3	56.6621	23.7688	8.84029	18.3435	6.41838	0.00120188	0.01	0	15146.6	-1.0991
1030	0	1	1	1	1	9.88537	3	52.7545	-6.9752	8.44355	18.4355	6.43519	0.00124053	2	0	14090.1	-1.0413
1031	0	1	1	1	1	10.1391	3	55.5294	-8.8274	8.32045	18.5198	6.45172	0.00128794	2.12	0	12846.3	-1.04448
1032	0	0	0	1	1	8.67772	3	57.3257	26.8794	9.71493	17.0976	6.36347	4.37068e-05	0		3810.67	-1.04669
1033	1.09861	0	0	1	1	8.86684	3	46.6854	2.9172	9.72651	17.2497	6.37214	4.79277e-05	0	0	3921.84	-1.06414
1034	0	0	0	1	1	8.74895	3	33.5619	2.9166	9.7051	18.6103	7.38095	0	0	0	4036.22	-1.05588
1035	0	0	0	1	1	8.85607	3	32.4162	24.5131	9.68159	17.5401	6.39633	0.0270674	0	0	5025.62	-1.03853
1036	0	0	0	1	1	8.95582	3	29.4377	20.9533	9.71475	17.6972	6.38065	0.0321608	0	0	6078.66	-1.05111
1037	0	0	0	1	1	9.0063	3	30.6452	-2.9219	9.72472	17.8026	6.38682	0.0312961	0	0	5901.05	-1.06418
1038	0.693147	1	0	1	1	9.03753	3	23.7442	9.7812	9.72645	17.8926	6.51657	0.0304686	0	0	6478.25	-1.07764
1039	0.693147	1	0	1	1	9.06285	3	18.6753	-4.763	9.7305	17.9754	6.39347	0.0334975	0	0	6169.69	-1.07268
1040	0.693147	1	0	1	1	9.11517	3	19.9597	0.0589	10.0189	18.0734	6.41712	0.0324412	10.17	0	6173.32	-1.07456
1041	1.38629	1	0	1	1	9.14933	3	21.1971	-3.1032	9.95323	18.164	6.42626	0.0308093	10.81	0.000943737	5981.75	-1.07052
1042	0.693147	1	0	1	1	9.22736	3	23.5536	6.9899	10.1348	18.1033	6.55684	0.0322895	11.72	0	6409.22	0
1043	0.693147	1	0	1	1	9.26282	3	26.6844	7.3306	10.1601	18.3435	6.41838	0.0274627	11.79	0.0290737	6879.06	-1.07817
1044	0.693147	1	0	1	1	9.38315	3	30.1725	-1.1292	10.1816	18.4355	6.43519	0.0266356	11.89	0	6801.38	-1.07228
1045	1.79176	1	0	1	1	9.40351	3	33.2915	-30.1433	10.025	18.5198	6.45172	0.0190657	12.68	0	4751.22	-1.04554
1046	1.09861	0	0	0	0	7.82073	2	40.8273	50.4881	7.68846	17.0976	6.36347	0	0		2053.2	-0.961435
1047	0	0	0	0	0	8.26379	2	53.2297	67.3429	7.66575	17.2497	6.37214	0	0	0	3435.89	-1.04838
1048	0	0	0	0	0	7.97158	3	40.2376	6.6148	7.69439	18.6103	7.38095	0.000481036	0	0	3663.17	-1.02968
1049	0.693147	0	0	0	0	8.20209	3	48.036	-8.1243	7.71021	17.5401	6.39633	0.000104055	0	0	3365.56	-0.979554
1050	0	0	0	0	0	8.25617	3	44.9274	55.8928	7.70029	17.6972	6.38065	0.000900069	0	0	5246.66	-1.02064
1051	1.38629	0	0	0	0	8.40171	3	48.7656	24.0138	7.79852	17.8026	6.38682	0.000738401	0	0	6506.59	-1.04304
1052	0	0	0	0	0	8.48139	3	37.0382	-11.3529	7.94944	17.8926	6.51657	0.000682539	0	0	5767.9	-1.02579
1053	0	0	0	0	0	8.41762	3	38.9214	-17.3181	7.88796	17.9754	6.39347	0.000714321	0	0	4769.01	-0.959335
1054	1.94591	0	0	0	0	8.53376	3	44.3723	-17.6292	7.83043	18.0734	6.41712	0.000560356	3.78	0	3928.27	-0.97801
1055	0	0	0	0	0	8.46443	3	45.8739	-39.6665	7.81722	18.164	6.42626	0.000744504	3.99	0	2370.06	-0.948503
1056	0.693147	0	0	0	0	8.38355	3	37.9162	6.6638	7.79729	18.1033	6.55684	0.000431353	3.99	0	2528	-1.01322
1057	0	0	0	0	0	8.33088	3	30.1836	4.4272	7.77821	18.3435	6.41838	0.000398533	4.06	0	2639.92	-1.02783
1058	0	0	0	0	0	8.24868	3	24.1189	10.9553	7.7878	18.4355	6.43519	0.000548478	4.02	0	2929.13	-1.03707
1059	0	0	0	0	0	8.29534	3	25.8321	-0.5707	7.77107	18.5198	6.45172	0.00154958	4.3	0	2912.41	-0.968842
1060	0	0	0	0	1	8.2558	2	56.2963	1.6427	8.78156	17.0976	6.36347	1.82025e-05	0		3001.44	-0.957847
1061	0	0	0	0	1	8.31628	3	58.9952	-4.065	8.77106	17.2497	6.37214	0	0	0	2879.43	-0.962056
1062	0	0	0	0	1	8.22415	3	73.4477	-19.1082	9.06033	18.6103	7.38095	6.11392e-05	0	0	2389.49	-0.959128
1063	0	0	0	0	1	8.15166	3	85.5106	15.8895	8.96085	17.5401	6.39633	0.00104716	0	0	2769.17	-0.924207
1064	0	0	0	0	1	8.21369	3	89.5316	7.5724	8.88059	17.6972	6.38065	0.000723184	0	0	2978.87	-0.941908
1065	0.693147	0	0	0	1	8.1167	3	86.3874	-13.6521	8.78309	17.8026	6.38682	0.000965834	0	0	2572.19	-0.951594
1066	0	0	0	0	1	8.08577	3	90.912	6.759	8.73085	17.8926	6.51657	0.00137824	0	0	2746.04	-0.942881
1067	0	0	0	0	1	8.02499	3	88.7481	-8.2711	8.74608	17.9754	6.39347	0.00177113	0	0	2518.91	-0.951368
1068	0.693147	1	0	0	1	8.01106	3	95.9733	-14.5745	8.62443	18.0734	6.41712	0.00214254	6.5	0	2151.8	-0.959171
1069	0	1	0	0	1	7.93648	3	94.9834	-0.7714	8.53582	18.164	6.42626	0.00407262	6.09	0	2135.2	-0.934149
1070	1.09861	1	0	0	1	7.86996	3	98.2055	-12.2957	8.46716	18.1033	6.55684	0.0025657	5.36	0	1872.66	-0.904382
1071	0.693147	1	0	0	1	7.36094	3	74.911	-2.4238	7.47421	18.3435	6.41838	0.00426258	13.62	0	1827.27	-0.898286
1072	0	1	0	0	1	7.36268	3	74.7243	-33.5263	7.52833	18.4355	6.43519	0.00422591	11.78	0	1214.65	-0.912867
1073	0	1	0	0	1	7.13642	3	59.1924	-7.3436	7.03791	18.5198	6.45172	0.0046406	17.14	0	1125.46	0
1074	0	0	0	0	0	7.38717	2	53.5286	-12.0508	8.04623	17.0976	6.36347	0	0		1041.52	-0.913685
1075	0	0	0	0	0	7.46286	2	55.8839	20.0597	8.09895	17.2497	6.37214	0	0	0	1250.45	-0.995168
1076	0	0	0	0	0	7.46777	3	54.5757	9.3893	8.12029	18.6103	7.38095	0.0106969	0	0	1367.85	-1.01328
1077	0	0	0	0	0	7.52055	3	56.1648	11.195	8.17358	17.5401	6.39633	0.0259972	0	0	1520.99	-0.961821
1078	0	0	0	0	0	7.6318	3	60.8746	0.887	8.15594	17.6972	6.38065	0.0241927	0	0	1534.48	-0.915588
1079	0	0	0	0	0	8.32075	3	66.7519	23.6877	8.5781	17.8026	6.38682	0.0257157	0	0	3480.09	-1.01876
1080	0	0	0	0	0	8.44747	3	60.1517	10.7814	8.70781	17.8926	6.51657	0.0235326	0	0	3855.29	-1.03308
1081	0	0	0	0	0	8.52968	3	54.4443	9.791	8.75778	17.9754	6.39347	0.0328371	0	0	4232.76	-1.05182
1082	0	0	0	0	0	8.5934	3	55.2026	2.4849	8.77925	18.0734	6.41712	0.0356776	6.8	0	4337.94	-1.05222
1083	0	0	0	0	0	8.63408	3	53.4345	10.0105	8.83288	18.164	6.42626	0.0358045	6.34	0	4772.19	-1.03386
1084	0	0	0	0	0	8.64684	3	46.4079	16.3358	8.72859	18.1033	6.55684	0.0426304	7.14	0	5551.76	-1.0221
1085	0	0	0	0	0	8.65726	3	41.8463	14.8536	8.65904	18.3435	6.41838	0.0507247	7.76	0	6376.4	-1.05102
1086	0	0	0	0	0	8.78318	3	42.2317	13.0918	8.65172	18.4355	6.43519	0.0521	8.59	0	7210.71	-1.07255
1087	0	0	0	0	0	8.9221	3	41.417	9.2773	8.67744	18.5198	6.45172	0.0474036	9.08	0	7879.67	-1.06868
1088	0	0	0	0	1	9.07057	3	66.7513	34.1635	9.36212	17.0976	6.36347	0	0		9388.08	-0.966042
1089	0	0	0	0	1	8.89337	3	75.859	-34.714	9.36298	17.2497	6.37214	0.000346289	0	0	6129.1	-0.971301
1090	0.693147	0	0	0	1	9.00544	3	77.6415	-20.7698	9.35193	18.6103	7.38095	0.000204424	0	0	4856.1	-0.972944
1091	1.09861	0	0	0	1	9.15559	3	86.9179	61.2014	9.31308	17.5401	6.39633	0.000474841	0	0	7828.1	-0.98975
1092	1.09861	0	0	0	1	8.90351	3	97.959	-11.8665	9.29487	17.6972	6.38065	0.00035575	0	0	6899.18	-0.975227
1093	1.09861	0	0	0	1	8.0928	3	98.2055	-35.6093	8.73857	17.8026	6.38682	0.000484669	0	0	4442.43	-0.925847
1094	0	0	0	0	1	8.21127	3	50.2723	-5.7541	8.51699	17.8926	6.51657	0.000184042	0	0	4186.81	-0.947837
1095	0	0	0	0	1	8.11064	3	42.4323	4.1101	8.61196	17.9754	6.39347	0.000566299	0	0	4358.89	-0.953889
1096	0.693147	1	0	0	1	8.20081	3	44.906	-5.3181	8.86092	18.0734	6.41712	0.000616389	0.35	0	4127.08	-0.965788
1097	0	1	0	0	1	8.32989	3	48.3367	14.2051	8.81403	18.164	6.42626	0.00104229	0.61	0	4713.34	-0.961662
1098	0	1	0	0	1	8.33357	3	42.8925	42.1397	8.79194	18.1033	6.55684	0.00133825	0.59	0	6699.53	0
1099	0	1	0	0	1	8.44912	3	47.989	24.7496	8.71177	18.3435	6.41838	0.0011229	0.6	0	8357.64	0
1100	0.693147	1	0	0	1	8.43082	3	42.6042	-4.0841	8.70018	18.4355	6.43519	0.00103132	0.58	0	8016.3	-0.98615
1101	0	1	0	0	1	8.58331	3	46.3451	-15.0651	8.67077	18.5198	6.45172	0.000382055	0.24	0	6808.63	-0.968467
1102	0	0	0	1	1	7.72829	2	24.3959	9.5234	8.51839	17.0976	6.36347	0.00498962	0		1886.98	-0.994759
1103	0	0	0	1	1	7.67913	2	31.2127	11.1281	8.51579	17.2497	6.37214	0.00420357	0	0	2096.96	-1.0017
1104	0	0	0	1	1	7.87367	2	36.4111	10.7281	8.57527	18.6103	7.38095	0.00746367	0	0	2321.93	-1.03058
1105	0	0	0	1	1	7.91592	3	37.4158	12.589	8.68338	17.5401	6.39633	0.0081648	0	0	2614.23	-0.977376
1106	0.693147	0	0	1	1	8.0081	3	41.7567	12.3667	8.70201	17.6972	6.38065	0.0114813	0	0.00670632	2937.53	-0.99199
1107	0	0	0	1	1	8.19679	3	51.0238	1.1571	8.71062	17.8026	6.38682	0.0269357	0	0	2971.52	-1.0208
1108	1.09861	1	0	1	1	8.25592	3	53.3215	6.6678	8.71506	17.8926	6.51657	0.0198917	0	0	3169.65	-1.01759
1109	0.693147	1	0	1	1	8.35377	3	54.9634	5.854	8.79528	17.9754	6.39347	0.0199828	0	0	3589.75	-1.03607
1110	0	1	0	1	1	8.4103	3	55.832	0.2029	8.75605	18.0734	6.41712	0.0262338	0	0	3597.03	-1.04167
1111	0.693147	1	0	1	1	8.46037	3	55.9729	11.6187	8.75574	18.164	6.42626	0.0226312	0	0	4014.96	-0.970154
1112	0	1	0	1	1	8.57067	3	51.0879	12.4722	8.76171	18.1033	6.55684	0.0299654	0	0.0267311	4515.72	-1.01685
1113	1.38629	1	0	1	1	8.68561	3	52.7302	15.3276	8.75747	18.3435	6.41838	0.0316043	0	0.0326429	5207.87	-1.0427
1114	1.09861	1	0	1	1	8.76982	3	51.67	6.8904	8.76405	18.4355	6.43519	0.0365755	0	0	5606.02	-1.05415
1115	0.693147	1	0	1	1	8.867	3	52.1879	7.1274	8.77925	18.5198	6.45172	0.0420625	0	0.0345531	6005.59	-1.05497
1116	0	0	1	1	0	9.02852	3	62.8432	-9.1393	9.11855	17.2497	6.37214	0	0	0	4937.96	-1.03649
1117	0	0	1	1	0	9.1423	3	59.4922	-6.3303	9.10164	18.6103	7.38095	0	0	0	4625.37	-0.95328
1118	0	0	1	1	0	9.18832	3	60.8447	28.7321	9.09313	17.5401	6.39633	0	0	0	5954.33	-1.03865
1119	0	0	1	1	0	9.41883	3	65.9839	68.2264	9.12456	17.6972	6.38065	0	0	0	10016.8	-1.06733
1120	0	1	1	1	0	9.6436	3	70.8691	44.8173	9.10565	17.8026	6.38682	0.000885182	0	0	14506	-1.08904
1121	0	1	1	1	0	9.73588	3	62.8521	23.1619	9.10509	17.8926	6.51657	0.000311453	0	0	17865.9	-1.10156
1122	0	1	1	1	0	9.87001	3	66.1073	2.0035	9.10465	17.9754	6.39347	0.000358922	0	0	18223.8	-1.1065
1123	0	1	1	1	0	10.0349	3	71.7903	7.5894	9.08512	18.0734	6.41712	0.00025561	1.01	0	19606.9	-1.14348
1124	0	1	1	1	0	10.0747	4	72.0032	-2.512	8.99616	18.164	6.42626	0.000229701	2.53	0.00251696	19114.4	-1.10532
1125	0	1	1	1	0	10.0152	4	69.9863	-19.2891	8.94559	18.1033	6.55684	0.00122441	2.74	0.00257511	15427.4	-1.08271
1126	0	1	1	1	0	10.1306	4	63.1172	-4.0532	8.83288	18.3435	6.41838	0.000250577	2.8	0.000702605	14802.1	-1.10202
1127	0	1	1	1	0	10.1454	4	65.8485	-25.1592	8.75479	18.4355	6.43519	0.000250354	2.92	0	11078	-1.03883
1128	0	1	1	1	0	10.0032	4	59.2976	-38.7453	8.53011	18.5198	6.45172	0.000309185	2.22	0	6785.79	-1.04876
1129	0	0	0	1	1	10.2873	2	43.3382	17.3696	10.1281	17.0976	6.36347	0	0		31351.6	-1.09253
1130	1.09861	0	0	1	1	10.3958	2	51.6335	23.4461	10.1639	17.2497	6.37214	0	0	0	38702.3	-1.12582
1131	1.38629	0	0	1	1	10.458	3	59.4372	-8.0216	10.151	18.6103	7.38095	0	0	0	35597.8	-1.1319
1132	0.693147	0	0	1	1	10.4877	3	58.058	28.3444	10.1197	17.5401	6.39633	0	0	0	45687.8	-1.09461
1133	0	0	0	1	1	10.6228	3	62.1051	10.3837	10.1062	17.6972	6.38065	8.9558e-05	0	0.00206219	50431.9	-1.1188
1134	0	0	0	1	1	10.5539	3	60.0391	-11.5802	10.0893	17.8026	6.38682	0.0686835	0	0	44591.7	-1.12865
1135	1.09861	1	0	1	1	10.6701	3	63.5808	-0.6198	10.0813	17.8926	6.51657	0.0663207	0	0	40329.3	-1.12927
1136	1.09861	1	0	1	1	10.8031	3	67.792	2.7095	10.0266	17.9754	6.39347	0.0518761	0	0	41422.1	-1.14332
1137	2.56495	1	0	1	1	10.7024	3	72.0229	-29.3767	9.97651	18.0734	6.41712	0.0344474	6.98	0.00683163	29253.6	-1.06132
1138	2.30259	1	0	1	1	10.8996	3	75.5066	0.9311	9.93943	18.164	6.42626	0.0265419	7.44	0.0133371	29526	-1.08408
1139	1.09861	1	0	1	1	11.0509	3	76.4294	37.1938	9.89556	18.1033	6.55684	0.0220705	8.59	0	40507.9	-1.14755
1140	1.38629	1	0	1	1	10.996	3	67.0324	23.8818	9.82211	18.3435	6.41838	0.0250832	9.51	0	50181.9	-1.14715
1141	1.09861	1	0	1	1	11.0142	3	67.047	5.1004	9.77469	18.4355	6.43519	0.021193	9.18	0	52741.4	-1.09522
1142	1.09861	1	0	1	1	11.0823	3	66.8489	-7.6914	9.72591	18.5198	6.45172	0.023705	10.34	0	48684.8	-1.13597
1143	0	0	1	1	1	6.97894	2	44.1093	33.3698	7.5994	17.0976	6.36347	0	0		418.523	-0.883665
1144	0	0	1	1	1	6.93556	2	41.8098	20.4919	7.54856	17.2497	6.37214	0	0	0	504.286	-0.897587
1145	0	0	1	1	1	6.96315	3	43.5976	-41.9013	7.3994	18.6103	7.38095	0	0	0	292.984	-0.915554
1146	0	0	1	1	1	7.10728	3	31.3195	60.0241	7.48381	17.5401	6.39633	0	0	0	468.845	-0.903156
1147	0	0	1	1	1	7.87928	3	13.4656	18.7276	7.51752	17.6972	6.38065	0	0	0	556.648	-0.98297
1148	0	1	1	1	1	7.83103	3	17.3278	-8.2886	7.11721	17.8026	6.38682	0.000789782	0	0	510.51	-0.939818
1149	0	1	1	1	1	7.86018	3	18.7615	40.8035	7.14756	17.8926	6.51657	0.00433494	0	0	718.816	-1.02313
1150	0	1	1	1	1	7.88778	3	25.4193	-28.3984	7.04578	17.9754	6.39347	0.000714247	0	0	514.684	-0.942836
1151	0	1	1	1	1	7.7847	3	15.8811	76.981	7.04925	18.0734	6.41712	0.000591669	3	0	910.893	-1.01432
1152	0	1	1	1	1	7.98021	3	14.1493	-23.6343	7.00216	18.164	6.42626	1.60567e-06	0.5	0.0180502	695.61	-0.962702
1153	0	1	1	1	1	8.0417	3	16.4759	-4.0334	6.95081	18.1033	6.55684	0	0	0	667.553	-0.932494
1154	0	1	1	1	1	7.93844	3	14.416	-25.1389	6.83518	18.3435	6.41838	0	0	0	499.737	-0.927483
1155	0	1	1	1	1	7.96017	3	14.0264	31.3972	6.82437	18.4355	6.43519	0	0	0	656.641	-0.964914
1156	0	1	1	1	1	7.91008	3	11.4166	-41.6751	6.40853	18.5198	6.45172	0.00046133	2.64	0.0345531	382.985	-0.962157
1157	0	0	0	1	1	0	2	0	0	7.94697	17.0976	6.36347		0		0
1158	0	0	0	1	1	0	2	0	0	7.94697	17.2497	6.37214		0	0	0
1159	0	0	0	1	1	0	3	0	0	7.94697	18.6103	7.38095		0	0	0
1160	0	0	0	1	1	0	3	0	0	7.94697	17.5401	6.39633		0	0	0
1161	0	0	0	1	1	0	3	0	0	7.94697	17.6972	6.38065		0	0	0
1162	0	0	0	1	1	0	3	0	0	7.94697	17.8026	6.38682		0	0	0
1163	0	1	0	1	1	0	3	0	0	7.94697	17.8926	6.51657		0	0	0
1164	0	1	0	1	1	0	3	0	0	7.94697	17.9754	6.39347		0	0	0
1165	0	1	0	1	1	0	3	0	0	7.94697	18.0734	6.41712		0	0	0
1166	0	1	0	1	1	0	3	0	0	7.94697	18.164	6.42626		0	0	0
1167	0	1	0	1	1	0	3	0	0	7.94697	18.1033	6.55684		0	0	0
1168	0	1	0	1	1	0	3	0	0	7.94697	18.3435	6.41838		0	0	0
1169	0	1	0	1	1	0	3	0	0	7.94697	18.4355	6.43519		0	0	0
1170	0	1	0	1	1	0	3	0	0	7.94697	18.5198	6.45172		0	0	0
1171	0	0	0	0	1	6.69756	3	33.669	7.0958	7.52726	17.0976	6.36347	0	0		151.589	-0.881584
1172	0	0	0	0	1	6.70023	3	31.7289	5.454	7.49832	17.2497	6.37214	0	0	0	159.856	-0.891403
1173	0	0	0	0	1	6.76875	3	32.8286	5.197	7.49832	18.6103	7.38095	0	0	0	168.164	-0.91657
1174	0	0	0	0	1	6.80638	3	33.9804	0.8464	6.63988	17.5401	6.39633	0	0	0	169.587	-0.861709
1175	0	0	0	0	1	6.78086	3	30.9937	7.0076	6.79794	17.6972	6.38065	0	0	0	181.471	-0.871811
1176	0	0	0	0	1	6.79782	3	30.762	-29.6595	6.81674	17.8026	6.38682	0.00770875	0	0	127.648	-0.889048
1177	0	0	0	0	1	7.0103	3	44.4368	15.7733	6.80239	17.8926	6.51657	0.00580135	0	0	147.782	-0.915062
1178	0	0	0	0	1	7.15975	3	48.7007	41.0287	6.77194	17.9754	6.39347	0.00160998	0	0	208.415	-0.92618
1179	0	1	0	0	1	8.33247	3	45.9446	-5.2089	6.76619	18.0734	6.41712	0.00190876	10.8	0	197.559	-0.965014
1180	0	1	0	0	1	8.57631	3	21.5342	146.948	7.69667	18.164	6.42626	0.00794918	12.14	0	850.083	-1.07929
1181	0	1	0	0	1	8.65309	3	22.8451	78.9719	7.76938	18.1033	6.55684	0.0105454	11.96	0	1521.41	-0.978472
1182	0	1	0	0	1	8.69919	3	20.8321	37.6716	7.66435	18.3435	6.41838	0.0123924	14.51	0	2094.55	-0.987199
1183	0	1	0	0	1	8.45512	3	43.2534	-5.6023	7.65776	18.4355	6.43519	0.0186898	15.5	0	1977.21	-0.967651
1184	0	1	0	0	1	8.5128	3	53.6812	-43.769	7.59639	18.5198	6.45172	0.0116367	16.98	0	1111.8	-0.951262
1185	0	0	1	1	1	9.13545	3	62.3324	18.2812	8.11343	17.0976	6.36347	0	0		3718.05	-1.05127
1186	0	0	1	1	1	9.25548	3	78.4353	-8.9251	7.82844	17.2497	6.37214	0	0	0	3386.21	-0.984685
1187	0	0	1	1	1	9.33408	3	79.7909	19.1541	7.8501	18.6103	7.38095	0	0	0	4034.81	-1.0067
1188	0	0	1	1	1	9.40607	3	87.2932	5.2907	7.8999	17.5401	6.39633	0	0	0	4248.28	-0.981799
1189	0	0	1	1	1	9.40333	3	93.6899	-3.4165	7.87664	17.6972	6.38065	0	0	0	4103.13	-0.992764
1190	0	1	1	1	1	9.41812	3	93.4627	20.3415	7.86134	17.8026	6.38682	0	0	0	4937.77	-1.01573
1191	0	1	1	1	1	10.3248	3	82.5965	67.8077	8.88267	17.8926	6.51657	0	0	0	9151.11	-1.07884
1192	0	1	1	1	1	10.319	3	79.8957	19.3607	9.01591	17.9754	6.39347	0	0	0	10922.8	-1.06714
1193	0	1	1	1	1	10.4102	3	77.5692	-17.408	9.07532	18.0734	6.41712	0	0	0	9097.49	-1.05658
1194	0	1	1	1	1	10.7232	3	76.7856	-9.2259	9.08126	18.164	6.42626	0	0	0	8258.17	-1.06973
1195	0	1	1	1	1	10.7874	3	83.4438	7.6991	9.07452	18.1033	6.55684	0	0	0	9520.45	-1.06079
1196	0	1	1	1	1	10.8275	3	83.9973	17.957	9.04287	18.3435	6.41838	4.60674e-06	0.02	0	11230	-1.07277
1197	0	1	1	1	1	10.8383	3	84.3162	7.0789	9.00675	18.4355	6.43519	3.66908e-06	0.02	0	12025	-1.06444
1198	0	1	1	1	1	10.9483	3	84.8357	-2.8064	8.9933	18.5198	6.45172	1.88028e-06	0.02	0	11687.5	-1.08399
1199	0	0	0	0	0	9.35304	2	48.9249	29.5328	9.44731	17.0976	6.36347	0.00170183	0		14258.1	-1.04886
1200	0	0	0	0	0	9.57106	2	54.434	44.1341	9.59947	17.2497	6.37214	0.00130922	0	0	20550.8	-1.0386
1201	1.38629	0	0	0	0	9.79706	3	45.2705	22.5655	9.58246	18.6103	7.38095	0.00157927	0	0	25188.2	-1.11095
1202	1.94591	0	0	0	0	10.1927	3	54.8247	29.4137	9.77798	17.5401	6.39633	0.000982255	0	0	37620.7	-1.08465
1203	2.07944	0	0	0	0	10.3957	3	58.9636	39.6242	9.96834	17.6972	6.38065	0.00133134	0	0.00247489	52527.7	-1.11638
1204	2.70805	0	0	0	0	10.6018	3	65.1748	11.9721	9.99351	17.8026	6.38682	0.027969	0	0	58816.3	-1.1395
1205	1.79176	0	0	0	0	10.8424	3	66.2497	7.1377	10.3932	17.8926	6.51657	0.026475	0	0	63014.4	-1.13369
1206	2.70805	0	0	0	0	10.8832	3	66.7699	-3.6011	9.95304	17.9754	6.39347	0.0175656	0	0	60793.3	-1.14025
1207	3.17805	0	0	0	0	10.8371	3	64.0095	-17.7037	9.84188	18.0734	6.41712	0.0165028	4.6	0	50030.6	-1.13907
1208	2.56495	0	0	0	0	10.8051	3	62.5549	4.2559	9.82217	18.164	6.42626	0.0181023	5.27	0.00982307	52159.9	-1.12882
1209	2.48491	0	0	0	0	10.8003	3	57.9449	-20.8848	9.65001	18.1033	6.55684	0.0200768	5.61	0	41266.4	-1.1177
1210	1.94591	0	0	0	0	10.8559	3	58.1242	-1.9865	9.6684	18.3435	6.41838	0.0188649	5.79	0	40547.1	-1.13377
1211	3.3322	0	0	0	0	10.811	3	54.8986	0.8449	9.67984	18.4355	6.43519	0.0167007	5.08	0	40889.7	-1.14138
1212	2.99573	0	0	0	0	10.8816	3	54.5879	5.0654	9.67017	18.5198	6.45172	0.0191381	5.21	0	42960.9	-1.14145
1213	0	0	1	0	1	7.83743	3	57.6316	11.5121	7.91899	17.0976	6.36347	0	0		2715.72	-0.998575
1214	0.693147	0	1	0	1	7.48192	3	51.6394	12.8788	7.75276	17.2497	6.37214	0	0	0	3065.47	-0.937564
1215	0	0	1	0	1	7.5981	3	55.8157	-16.6733	7.82325	18.6103	7.38095	0	0	0	2554.36	-0.95183
1216	0	0	1	0	1	7.79381	3	60.2127	52.2935	8.15823	17.5401	6.39633	0	0	0	3890.12	-0.992377
1217	0	0	1	0	1	7.7684	3	54.3669	17.8784	8.1665	17.6972	6.38065	0	0	0	4585.61	-0.989689
1218	0	1	1	0	1	7.65201	3	48.0951	-16.8859	7.91754	17.8026	6.38682	0.0477298	0	0	3811.29	-1.00446
1219	0	1	1	0	1	7.87056	3	58.4809	-2.9179	8.20876	17.8926	6.51657	0.0333176	0	0	3700.08	-0.992347
1220	0	1	1	0	1	7.84164	3	49.6837	-9.0936	8.09407	17.9754	6.39347	0.0360256	0	0	3363.61	-1.01068
1221	0	1	1	0	1	7.73998	3	43.3064	-15.3557	8.09438	18.0734	6.41712	0.039687	16.64	0	2847.1	-0.99956
1222	0	1	1	0	1	7.84206	3	52.4044	-15.0045	8.04463	18.164	6.42626	0.0306457	13.6	0	2419.91	-0.9988
1223	0	1	1	0	1	7.87683	3	53.0245	47.0598	8.00303	18.1033	6.55684	0.0506861	15.3	0	3558.71	-0.985532
1224	0	1	1	0	1	7.97055	3	48.8762	7.1536	7.95963	18.3435	6.41838	0.0437008	25.5	0	3813.29	-1.01139
1225	0	1	1	0	1	7.88779	3	45.0844	-21.6806	7.93845	18.4355	6.43519	0.039442	24.96	0	2986.55	-1.00676
1226	0	1	1	0	1	7.94575	3	48.9752	-21.3201	7.85244	18.5198	6.45172	0.0354887	26.2	0	2349.81	-0.993463
1227	0	0	1	1	0	6.63554	3	60.0349	9.2131	7.79606	17.0976	6.36347	0	0		547.557	-0.885149
1228	0	0	1	1	0	6.68755	3	60.5379	0.9065	7.76047	17.2497	6.37214	0	0	0	552.52	-0.903812
1229	0	0	1	1	0	7.18296	3	56.1103	16.1043	7.72489	18.6103	7.38095	0	0	0	879.448	-0.95312
1230	0	0	1	1	0	7.59093	3	57.0731	47.7176	8.0183	17.5401	6.39633	0	0	0	1299.1	-0.974086
1231	0	0	1	1	0	7.91821	3	62.1211	8.076	8.08024	17.6972	6.38065	0.00436172	0	0	1955.69	-0.998664
1232	0	1	1	1	0	8.20019	3	69.7721	-0.3962	7.91608	17.8026	6.38682	0.00899501	0	0	1947.94	-1.02299
1233	0	1	1	1	0	8.34997	3	72.1491	18.9189	7.97762	17.8926	6.51657	0.00786863	0	0	2316.47	-1.0278
1234	0	1	1	1	0	8.43665	3	75.428	-2.1866	7.97453	17.9754	6.39347	0.0141024	0	0	2265.82	-0.968897
1235	0	1	1	1	0	8.04715	3	63.8146	-11.2582	6.77651	18.0734	6.41712	0.00415578	20.37	0	2010.73	-0.966602
1236	0.693147	1	1	1	0	7.62207	3	44.2488	2.9609	6.71659	18.164	6.42626	0.00253022	18.76	0	2070.26	-0.917661
1237	0	1	1	1	0	7.63865	3	43.5803	3.6544	6.73578	18.1033	6.55684	0.00639478	19.56	0	2145.92	0
1238	0	1	1	1	0	7.67026	3	43.586	7.9163	6.69208	18.3435	6.41838	0.00846875	11.93	0	2315.8	0
1239	0	1	1	1	0	7.80843	3	49.3412	8.3463	6.73578	18.4355	6.43519	0.0125491	13.56	0	2509.08	0
1240	0	1	1	1	0	7.74379	3	44	-21.1894	6.6695	18.5198	6.45172	0.0120165	14.61	0	1977.42	0
1241	0	0	1	1	1	6.55927	3	41.1782	22.3849	6.7093	17.0976	6.36347	0.00215352	0		275.664	-0.879602
1242	0	0	1	1	1	6.66556	3	47.1341	31.7503	6.92756	17.2497	6.37214	0.00763249	0	0	363.188	-0.899241
1243	0	0	1	1	1	6.56889	3	43.4457	4.8707	6.9594	18.6103	7.38095	0.0160085	0	0	380.878	-0.964922
1244	0	0	1	1	1	6.64699	3	40.1104	28.3965	6.99851	17.5401	6.39633	0.0111332	0	0	489.033	-0.935458
1245	0	0	1	1	1	6.76079	3	42.8828	12.7759	6.89467	17.6972	6.38065	0.0175582	0	0	551.512	-0.892161
1246	0	1	1	1	1	6.81656	3	40.1343	5.2618	6.77651	17.8026	6.38682	0.0368311	0	0	580.531	-0.964341
1247	0	1	1	1	1	6.92049	3	42.1391	13.3118	6.90475	17.8926	6.51657	0.031276	0	0	657.81	-0.969791
1248	0	1	1	1	1	6.96936	3	40.4916	-19.7007	7.01571	17.9754	6.39347	0.0303553	0	0	528.217	-0.959848
1249	0	1	1	1	1	6.83179	3	36.9928	-12.2875	6.71901	18.0734	6.41712	0.0349053	15.48	0	463.312	-0.894573
1250	0	1	1	1	1	6.9958	3	38.971	24.1484	6.67203	18.164	6.42626	0.0338174	16.73	0	575.194	-0.906744
1251	0	1	1	1	1	7.19072	3	36.7401	2.739	6.65801	18.1033	6.55684	0.0282068	17.22	0	590.949	-0.947893
1252	0	1	1	1	1	6.98943	3	22.9271	7.1865	6.55536	18.3435	6.41838	0.0335728	18.66	0	633.418	-0.970825
1253	0	1	1	1	1	7.03834	3	22.6426	17.6697	6.54965	18.4355	6.43519	0.0259343	18.62	0	745.341	-0.983594
1254	0	1	1	1	1	7.03967	3	19.9611	1.8739	6.56244	18.5198	6.45172	0.0235707	22.77	0	759.307	-0.971439
1255	0	0	1	1	1	6.55898	2	54.611	22.0254	6.71901	17.0976	6.36347	0	0		208.718	-0.900443
1256	0	0	1	1	1	6.66706	2	56.628	4.8201	6.37502	17.2497	6.37214	0	0	0	218.778	-0.889534
1257	0	0	1	1	1	6.56948	3	51.8295	7.3122	6.43133	18.6103	7.38095	0	0	0	239.071	-0.900084
1258	0	0	1	1	1	6.57729	3	51.4789	21.0348	6.40853	17.5401	6.39633	0.0023807	0	0	289.359	-0.858738
1259	0	0	1	1	1	6.61874	3	55.0087	14.0987	6.35957	17.6972	6.38065	0.00236456	0	0	330.155	-0.867655
1260	0	1	1	1	1	9.48269	3	74.1722	27.3689	7.49443	17.8026	6.38682	0.00014535	0	0	1565.25	-1.1999
1261	0	1	1	1	1	9.48649	3	72.2607	2.2634	7.42595	17.8926	6.51657	0	0	0	1600.68	-1.07192
1262	0	1	1	1	1	9.51947	3	72.2105	-8.3274	7.44892	17.9754	6.39347	0	0	0	1467.38	-1.07775
1263	0	1	1	1	1	9.50257	3	71.8553	-9.6605	7.45008	18.0734	6.41712	0	0	0	1325.62	-1.07523
1264	0	1	1	1	1	9.84858	3	72.7771	-15.3631	7.54961	18.164	6.42626	0	0	0	1591.54	-1.10055
1265	0	1	1	1	1	9.85287	3	69.5013	19.5791	7.50108	18.1033	6.55684	0	0	0	1903.15	-1.08251
1266	0	1	1	1	1	9.85961	3	67.6219	16.0688	7.64108	18.3435	6.41838	0	0	0	2305.94	-1.09105
1267	0	1	1	1	1	9.85121	3	62.4135	-1.6626	7.61184	18.4355	6.43519	0	0	0	2267.6	-1.07997
1268	0	1	1	1	1	9.8542	3	60.632	-0.118	7.56838	18.5198	6.45172	0	0	0	2264.93	-1.0987
1269	0	0	0	0	0	8.82225	2	41.176	19.7593	7.31788	17.0976	6.36347	0	0		3109.37	-1.05979
1270	0	0	0	0	0	8.99091	2	36.9525	30.8592	7.33237	17.2497	6.37214	0	0	0	4068.9	-1.08406
1271	0	0	0	0	0	9.158	3	46.0671	12.0724	7.34407	18.6103	7.38095	0	0	0	4560.12	-1.08623
1272	0	0	0	0	0	9.27432	3	44.4052	8.5856	8.23483	17.5401	6.39633	0	0	0	4951.63	-0.987285
1273	0	0	0	0	0	10.2878	3	49.2258	15.2029	9.31	17.6972	6.38065	9.96245e-05	0	0	6777.56	-1.09807
1274	0	0	0	0	0	10.6559	3	58.3211	22.0322	9.55457	17.8026	6.38682	9.07219e-05	0	0	8270.81	-1.13575
1275	0	0	0	0	0	10.8931	3	66.5331	-2.1308	9.75156	17.8926	6.51657	0.000154804	0	0	8094.57	-1.12334
1276	0	0	0	0	0	11.1258	3	71.6052	29.3998	9.81793	17.9754	6.39347	8.09363e-05	0	0	10474.4	-1.1517
1277	0.693147	0	0	0	0	11.2987	3	69.6674	3.8939	9.79746	18.0734	6.41712	9.71062e-05	5.6	0	10882.2	-1.15671
1278	1.09861	0	0	0	0	11.326	3	68.2063	-4.7608	9.7715	18.164	6.42626	0.00013424	5.75	0.0345531	10364.1	-1.13875
1279	1.94591	0	0	0	0	11.3196	3	73.0204	12.8835	9.76658	18.1033	6.55684	0.000274424	5.78	0	11699.4	-1.06707
1280	2.89037	0	0	0	0	11.2252	3	74.9489	52.9115	9.74073	18.3435	6.41838	0.00270467	15.92	0	17889.7	-1.10476
1281	3.2581	0	0	0	0	10.0227	3	98.2055	-0.2267	9.67137	18.4355	6.43519	0.00509363	31.76	0	17849.2	-1.03573
1282	1.94591	0	0	0	0	9.90901	3	73.8153	-21.4739	8.75432	18.5198	6.45172	0.0036534	26.35	0	14016.3	-1.0148
1283	0	0	1	1	1	8.6509	2	55.4975	3.6457	8.16764	17.0976	6.36347	0	0		7004.54	-1.02152
1284	0.693147	0	1	1	1	8.91392	2	53.5202	-12.0428	8.20522	17.2497	6.37214	0	0	0	6161	-1.03946
1285	0	0	1	1	1	9.1789	2	53.5545	-15.4428	8.22951	18.6103	7.38095	0	0	0	5209.56	-1.06665
1286	1.09861	0	1	1	1	9.38349	3	61.6878	40.6219	8.2741	17.5401	6.39633	0.000495032	0	0	7325.79	-1.03764
1287	0	0	1	1	1	9.60761	3	66.536	9.2869	8.28753	17.6972	6.38065	0.000938425	0	0	8006.13	-1.07077
1288	0.693147	1	1	1	1	9.84269	3	73.4207	33.0104	8.29605	17.8026	6.38682	0.000566748	0	0	10692.7	-1.1098
1289	1.38629	1	1	1	1	10.0419	3	76.4156	39.6082	8.2446	17.8926	6.51657	0.000570894	0	0	14927.9	-1.05503
1290	0	1	1	1	1	10.1026	3	80.7475	27.8999	9.134	17.9754	6.39347	0.00590532	0	0	19092.8	-1.04879
1291	0	1	1	1	1	10.2847	3	77.3096	-18.7229	9.07154	18.0734	6.41712	0.00486328	10	0.0156709	15852.3	-1.05794
1292	1.09861	1	1	1	1	10.3712	3	69.0959	-1.9493	9.11987	18.164	6.42626	0.0136401	10.9	0.0122239	15543.3	-1.04464
1293	1.60944	1	1	1	1	10.4879	3	69.5278	42.2297	9.32251	18.1033	6.55684	0.0183692	10.24	0	22129.9	-1.12306
1294	1.60944	1	1	1	1	10.5327	3	75.4381	-1.9909	9.43172	18.3435	6.41838	0.0209433	9.12	0	21689.4	-1.04977
1295	0	1	1	1	1	10.5861	3	68.2323	11.961	9.39275	18.4355	6.43519	0.025343	13.37	0.0098832	24283.6	-1.07542
1296	0.693147	1	1	1	1	10.6218	3	66.4574	21.7821	9.41589	18.5198	6.45172	0.0287469	12.51	0	29573.1	-1.07643
1297	0	0	1	1	1	6.38574	3	20.4096	6.6232	7.37086	17.0976	6.36347	0	0		338.081	-0.86759
1298	0	0	1	1	1	6.29449	3	12.3221	12.7597	7.29777	17.2497	6.37214	0	0	0	381.219	-0.892799
1299	0	0	1	1	1	6.24859	3	17.9499	-34.7149	7.35883	18.6103	7.38095	0	0	0	248.879	-0.862992
1300	0	0	1	1	1	6.46196	3	33.481	19.1879	7.33237	17.5401	6.39633	0	0	0	296.634	-0.848176
1301	0	0	1	1	1	6.50701	3	35.868	1.3901	7.26543	17.6972	6.38065	0	0	0	300.757	-0.8604
1302	0	1	1	1	1	6.3898	3	30.1876	-14.4476	7.18235	17.8026	6.38682	0	0	0	257.305	-0.871229
1303	0	1	1	1	1	7.5504	3	25.8076	88.2717	7.38647	17.8926	6.51657	0	0	0	569.176	-0.979642
1304	0	1	1	1	1	7.61713	4	33.4566	-1.7225	7.18614	17.9754	6.39347	0	0	0	559.372	-0.948688
1305	0	1	1	1	1	7.58745	4	30.3912	-8.6881	7.04316	18.0734	6.41712	0.000457035	8.74	0	510.773	-0.969795
1306	0	1	1	1	1	8.27587	4	4.4659	22.3636	6.6053	18.164	6.42626	0.0131978	11.25	0	1443	-1.04524
1307	0	1	1	1	1	8.5448	4	11.5503	53.8667	6.70808	18.1033	6.55684	0.0106343	16.38	0	2220.29	-0.97245
1308	0	1	1	1	1	8.68654	4	10.8104	48.2158	6.80351	18.3435	6.41838	0.0146385	15	0	3290.83	-0.994887
1309	0	1	1	1	1	8.68758	4	5.3334	-46.0632	6.86797	18.4355	6.43519	0.0200022	14.09	0	1774.97	-0.99081
1310	0	1	1	1	1	8.76412	4	6.9751	-45.7529	7.03262	18.5198	6.45172	0.00875799	19.43	0	962.868	-1.04156
1311	0	0	0	0	1	8.01814	2	70.3494	18.3897	8.44763	17.0976	6.36347	0	0		1077.82	-0.942269
1312	0	0	0	0	1	8.07258	2	69.7021	14.3423	8.22871	17.2497	6.37214	0	0	0	1232.41	-0.952852
1313	0	0	0	0	1	8.14826	2	71.5988	-18.7477	8.2968	18.6103	7.38095	0	0	0	1001.36	-1.01774
1314	0	0	0	0	1	8.25986	3	77.9438	16.391	8.2963	17.5401	6.39633	0.000117122	0	0	1165.49	-0.93157
1315	0	0	0	0	1	8.27035	3	83.0511	-2.0617	8.08148	17.6972	6.38065	0.00023437	0	0	1141.47	-0.93476
1316	1.09861	0	0	0	1	8.05058	3	78.081	19.3861	7.9047	17.8026	6.38682	0.000412637	0	0	1362.75	-0.9588
1317	0	0	0	0	1	7.81333	3	81.9634	-53.4621	7.85941	17.8926	6.51657	0.000770744	0	0	553.185	-0.903125
1318	0	0	0	0	1	7.31783	3	98.2055	12.4421	7.5353	17.9754	6.39347	0.000855496	0	0	622.013	-0.917875
1319	0	1	0	0	1	7.24988	3	97.5222	-10.4985	7.19218	18.0734	6.41712	0.00155285	3.16	0	556.711	-0.917442
1320	0	1	0	0	1	7.9605	3	30.3169	5.5058	7.05962	18.164	6.42626	0.00111971	2.92	0.0192556	587.363	-0.940666
1321	0	1	0	0	1	7.93691	3	27.7529	43.2321	7.03703	18.1033	6.55684	0.000355074	4.22	0	841.292	-0.932144
1322	1.09861	1	0	0	1	8.03965	3	33.3628	24.6508	7.03439	18.3435	6.41838	0.000400122	4.23	0	1048.68	-0.955598
1323	1.38629	1	0	0	1	8.09864	3	35.6077	-0.4672	7.07581	18.4355	6.43519	0.00336879	10.84	0	1043.78	-0.959154
1324	0	1	0	0	1	8.05676	3	31.3294	11.3269	7.05099	18.5198	6.45172	0.0052259	12.4	0	1162	-0.951091
1325	0	0	0	0	1	0	2	0	0	7.32975	17.0976	6.36347		0		0
1326	0	0	0	0	1	0	2	0	0	7.32975	17.2497	6.37214		0	0	0
1327	0	0	0	0	1	0	2	0	0	7.32975	18.6103	7.38095		0	0	0
1328	0	0	0	0	1	0	3	0	0	7.32975	17.5401	6.39633		0	0	0
1329	0	0	0	0	1	0	3	0	0	7.32975	17.6972	6.38065		0	0	0
1330	0	0	0	0	1	0	3	0	0	7.32975	17.8026	6.38682		0	0	0
1331	0	0	0	0	1	0	3	0	0	7.32975	17.8926	6.51657		0	0	0
1332	0	0	0	0	1	0	3	0	0	7.32975	17.9754	6.39347		0	0	0
1333	0	1	0	0	1	0	3	0	0	7.32975	18.0734	6.41712		0	0	0
1334	0	1	0	0	1	0	3	0	0	7.32975	18.164	6.42626		0	0	0
1335	0	1	0	0	1	0	3	0	0	7.32975	18.1033	6.55684		0	0	0
1336	0	1	0	0	1	0	3	0	0	7.32975	18.3435	6.41838		0	0	0
1337	0	1	0	0	1	0	3	0	0	7.32975	18.4355	6.43519		0	0	0
1338	0	1	0	0	1	0	3	0	0	7.32975	18.5198	6.45172		0	0	0
1339	0.693147	0	0	0	1	8.27186	2	68.9735	-22.5157	8.57659	17.0976	6.36347	0	0		2145.49	-0.94041
1340	0	0	0	0	1	8.20857	2	73.6514	-15.09	8.70715	17.2497	6.37214	0	0	0	1821.74	-0.948829
1341	0	0	0	0	1	7.76129	3	98.2055	-42.3411	8.68016	18.6103	7.38095	0	0	0	1050.39	-0.919815
1342	0	0	0	0	1	7.90562	3	31.6034	71.8245	8.85309	17.5401	6.39633	0.00108915	0	0	1804.83	-0.931627
1343	0	0	0	0	1	7.8822	3	25.1955	63.1723	8.78875	17.6972	6.38065	0.000313495	0	0	2970.69	-0.948236
1344	0	0	0	0	1	7.90691	3	25.0585	-9.667	8.67026	17.8026	6.38682	0.00145121	0	0	2683.52	-0.946663
1345	0	0	0	0	1	7.92389	3	29.5687	-1.1222	8.59951	17.8926	6.51657	0.00118052	0	0	2653.4	-0.943989
1346	0	0	0	0	1	7.88976	3	23.8306	11.4028	8.55718	17.9754	6.39347	0.00132801	0	0	2955.96	-0.961416
1347	0	1	0	0	1	7.85451	3	16.2803	-12.6385	8.56427	18.0734	6.41712	0.00187835	5.47	0	2582.37	-0.952141
1348	0	1	0	0	1	7.8886	3	12.9885	0.8996	8.51479	18.164	6.42626	0.00192441	6.41	0	2605.6	-1.00117
1349	0	1	0	0	1	8.24361	3	31.4749	30.5233	8.48982	18.1033	6.55684	0.00197509	6.08	0	3400.92	0
1350	0.693147	1	0	0	1	8.34821	3	41.607	12.4798	8.42574	18.3435	6.41838	0.00579926	6.07	0	3825.35	0
1351	1.09861	1	0	0	1	8.4009	3	38.0929	-1.3438	8.34735	18.4355	6.43519	0.00847286	11.97	0	3773.95	0
1352	0.693147	1	0	0	1	8.48258	3	34.6245	-6.2919	8.37286	18.5198	6.45172	0.0125627	14.1	0	3536.49	-1.03442
1353	0	0	0	1	1	6.84959	3	64.6229	-1.49	6.31897	17.0976	6.36347	0	0		1826.48	-0.877204
1354	0	0	0	1	1	6.22629	3	15.2992	1.0447	6.31355	17.2497	6.37214	0.00310597	0	0	1845.56	-0.944272
1355	0	0	0	1	1	6.26711	3	16.3806	-37.8264	6.32257	18.6103	7.38095	0	0	0	1147.45	-0.946085
1356	0	0	0	1	1	6.36999	3	13.7201	41.6141	6.30262	17.5401	6.39633	0	0	0	1624.95	-0.926077
1357	0	0	0	1	1	6.39498	3	10.0893	-4.3623	6.28227	17.6972	6.38065	0	0	0	1554.07	-0.924551
1358	0	0	0	1	1	6.51208	3	9.3104	30.348	6.55678	17.8026	6.38682	0.005026	0	0	2025.7	-0.970948
1359	0	1	0	1	1	6.59111	3	11.3279	-4.9918	6.6053	17.8926	6.51657	0.00218407	0	0	1924.58	-0.955598
1360	0	1	0	1	1	6.6555	3	13.5365	-24.0941	6.608	17.9754	6.39347	0.00125843	0	0	1460.87	-0.950527
1361	0	1	0	1	1	6.70906	3	13.2886	1.4681	6.59167	18.0734	6.41712	0.00129433	0.4	0	1482.32	-0.969485
1362	0	1	0	1	1	6.7194	3	13.8221	-8.0753	6.56948	18.164	6.42626	0.00197022	0	0	1362.61	-0.949872
1363	0.693147	1	0	1	1	6.71047	3	16.3197	16.5458	6.53233	18.1033	6.55684	0.00186595	1.4	0	1588.07	0
1364	0	1	0	1	1	6.76072	3	12.1477	26.6353	6.50129	18.3435	6.41838	0.0025677	1.5	0	2011.06	0
1365	0.693147	1	0	1	1	6.86564	3	12.8416	-13.2079	6.45363	18.4355	6.43519	0.00763188	1.5	0	1745.44	0
1366	0	1	0	1	1	6.90813	3	13.2037	-16.593	6.44731	18.5198	6.45172	0.00636845	1.5	0	1455.82	0
1367	0	0	0	1	1	9.04426	2	52.9537	2.5981	9.05532	17.0976	6.36347	0	0		8605.39	-1.04717
1368	0	0	0	1	1	9.04303	2	49.8442	-1.5079	9.17233	17.2497	6.37214	0	0	0	8577.63	-0.994856
1369	0	0	0	1	1	8.95344	2	54.6906	-36.3619	9.11954	18.6103	7.38095	0	0	0	5458.64	-0.987309
1370	0	0	0	1	1	8.86964	3	49.6765	26.8307	9.02966	17.5401	6.39633	0	0	0	6923.23	-0.967601
1371	0	0	0	1	1	8.82431	3	41.6892	8.8235	9.02401	17.6972	6.38065	0	0	0	7534.11	-1.03167
1372	0	0	0	1	1	8.699	3	44.5907	-34.3905	8.9422	17.8026	6.38682	0	0	0	4943.09	-0.976625
1373	0	1	0	1	1	8.60054	3	61.6656	-12.7001	8.85052	17.8926	6.51657	0	0	0	4315.31	-0.967885
1374	0	1	0	1	1	8.2585	3	44.4773	12.5381	8.54228	17.9754	6.39347	0	0	0	4856.37	-0.988119
1375	0	1	0	1	1	8.22016	3	39.0187	-27.4582	8.51739	18.0734	6.41712	0	0	0	3522.9	-0.960773
1376	0	1	0	1	1	8.23125	3	42.9671	-4.6028	8.51839	18.164	6.42626	0	0	0	3360.75	-0.95401
1377	0	1	0	1	1	8.36859	3	34.9827	43.3317	8.50167	18.1033	6.55684	0	0	0	4817.01	0
1378	0	1	0	1	1	8.42983	3	27.0054	9.2524	8.47991	18.3435	6.41838	0	0	0	5262.65	0
1379	0	1	0	1	1	8.4162	3	26.2788	-12.1874	8.4621	18.4355	6.43519	0.00226773	0.95	0	4621.27	0
1380	0	1	0	1	1	8.36804	3	30.0277	-20.2035	8.41072	18.5198	6.45172	0.00106509	1.05	0	3687.61	0
1381	1.94591	0	1	1	1	10.9624	2	69.3792	100.49	10.004	17.0976	6.36347	0	0		81104.8	-1.14157
1382	2.56495	0	1	1	1	11.084	2	67.3131	2.2206	10.0206	17.2497	6.37214	0	0	0	83062.9	-1.13813
1383	2.63906	0	1	1	1	11.0276	2	64.6928	-13.5253	10.0814	18.6103	7.38095	0	0	0	71828.4	-1.1466
1384	3.3322	0	1	1	1	11.0605	3	63.9396	21.3975	10.0427	17.5401	6.39633	0.0362001	0	0	87197.8	-1.1133
1385	3.3322	0	1	1	1	11.0946	3	61.9247	10.3471	10.1599	17.6972	6.38065	0.0409056	0	0	96220.3	-1.14103
1386	3.3322	1	1	1	1	11.1486	3	62.7114	7.5816	10.1888	17.8026	6.38682	0.0358942	0	0	103515	-1.16452
1387	3.3322	1	1	1	1	11.236	3	65.5236	1.4539	10.1914	17.8926	6.51657	0.0297113	0	0.00187802	105020	-1.15262
1388	3.29584	1	1	1	1	11.2425	3	65.9902	-17.3813	10.0731	17.9754	6.39347	0.0300646	0	0	86766.4	-1.09168
1389	3.04452	1	1	1	1	11.1906	3	69.5064	-21.7293	10.0547	18.0734	6.41712	0.0209794	13.44	0	67912.7	-1.08836
1390	2.63906	1	1	1	1	11.1925	3	68.1353	-16.4542	9.85645	18.164	6.42626	0.027788	13.57	0.00234378	56738.2	-1.1435
1391	2.30259	1	1	1	1	11.2185	3	63.3015	19.3367	9.89858	18.1033	6.55684	0.0256153	13.3	0	67789.8	-1.15626
1392	2.83321	1	1	1	1	11.182	3	57.0826	7.6064	9.87658	18.3435	6.41838	0.0308673	13.9	0.00527097	72946.1	-1.15495
1393	2.70805	1	1	1	1	11.1498	3	53.6267	-3.4638	9.85146	18.4355	6.43519	0.0330169	14.17	0	70419.4	-1.1536
1394	1.60944	1	1	1	1	11.1317	3	51.0334	-4.2602	9.84092	18.5198	6.45172	0.0314526	14.29	0.0107091	67419.4	-1.15255
1395	0	0	0	0	1	8.71104	2	62.6326	23.6031	9.07027	17.0976	6.36347	0	0		4954.85	-1.04114
1396	0	0	0	0	1	8.85756	2	65.735	39.7708	9.07955	17.2497	6.37214	0	0	0	6925.44	-1.06684
1397	1.09861	0	0	0	1	9.05551	2	72.2832	-6.5861	9.21632	18.6103	7.38095	0	0	0	6469.32	-1.00385
1398	0	0	0	0	1	9.33109	3	77.0432	18.8033	9.22385	17.5401	6.39633	0	0	0	7685.76	-0.976526
1399	0.693147	0	0	0	1	9.48605	3	61.2337	21.2169	9.36939	17.6972	6.38065	0	0	0	9316.45	-1.05973
1400	0.693147	0	0	0	1	9.67565	3	66.6945	9.9219	9.38555	17.8026	6.38682	0	0	0	10240.8	-1.03552
1401	0	0	0	0	1	9.79155	3	68.6178	8.1117	9.44683	17.8926	6.51657	7.86948e-05	0	0	11056.4	-1.02527
1402	0.693147	0	0	0	1	9.89661	3	69.9157	17.8446	9.43572	17.9754	6.39347	0.00361521	0	0	13029.4	-1.10421
1403	1.38629	1	0	0	1	10.0154	3	64.3975	-1.2163	9.44106	18.0734	6.41712	0.00284935	2.03	0	12870.9	-1.0491
1404	1.79176	1	0	0	1	10.1292	3	65.5232	-14.9356	9.43036	18.164	6.42626	0.0170789	8.99	0	10948.6	-1.02737
1405	2.48491	1	0	0	1	10.2319	3	62.2247	43.9624	9.39033	18.1033	6.55684	0.019355	9.61	0	15761.8	-1.1102
1406	2.77259	1	0	0	1	10.2323	3	60.466	35.0407	9.39108	18.3435	6.41838	0.0269573	10.06	0	21284.8	-1.12953
1407	1.94591	1	0	0	1	10.316	3	62.5409	-15.056	9.40096	18.4355	6.43519	0.0213713	10.33	0	18081.6	-1.11837
1408	0	1	0	0	1	10.3696	3	54.8661	-3.3744	9.43444	18.5198	6.45172	0.0202585	11.67	0	17592.5	-1.12253
1409	0	0	0	0	1	8.12208	2	56.5689	7.9116	8.06809	17.0976	6.36347	0	0		2828.08	-0.989328
1410	0	0	0	0	1	8.06906	2	70.2764	-12.4642	8.17047	17.2497	6.37214	0	0	0	2475.59	-0.941392
1411	0	0	0	0	1	7.7246	2	89.6342	-28.1088	8.0229	18.6103	7.38095	0	0	0	1779.73	-0.916579
1412	0	0	0	0	1	7.65598	3	98.2055	55.0419	8.133	17.5401	6.39633	0.00041612	0	0	2759.32	-0.907242
1413	0	0	0	0	1	7.57025	3	98.2055	55.6574	7.9363	17.6972	6.38065	0.0085112	0	0	4295.09	-1.01636
1414	0	0	0	0	1	7.93063	3	20.916	-47.3775	6.75344	17.8026	6.38682	0.00339017	0	0.00199085	4018.39	-0.939267
1415	0	0	0	0	1	7.96722	3	8.2241	-53.4621	6.55536	17.8926	6.51657	0.00118419	0	0	1705.43	-0.908809
1416	0	0	0	0	1	7.86933	3	1.561	-53.4621	6.81344	17.9754	6.39347	0.000991428	0	0	701.902	-0.939772
1417	0	1	0	0	1	7.71325	3	3.0806	-34.5832	6.78106	18.0734	6.41712	0.00107329	0.8	0	459.162	-0.937332
1418	0	1	0	0	1	7.687	3	5.2325	-2.4873	6.68461	18.164	6.42626	0.00222624	0.88	0	447.741	-0.933763
1419	0	1	0	0	1	7.68549	3	3.5212	59.8875	6.65286	18.1033	6.55684	0.00216353	1.94	0	715.882	0
1420	0	1	0	0	1	7.77618	3	7.6863	29.1845	6.63595	18.3435	6.41838	0.00223688	2.1	0	924.808	0
1421	0	1	0	0	1	7.92541	3	16.6039	78.1218	6.20456	18.4355	6.43519	0.00409337	8.1	0	1647.29	0
1422	0	1	0	0	1	8.04952	3	18.4779	0.5554	5.90263	18.5198	6.45172	0.0042233	19.85	0	1656.43	0
1423	0	0	1	0	1	8.02376	2	41.4543	5.8415	8.63088	17.0976	6.36347	0	0		1443.41	-1.00225
1424	0	0	1	0	1	8.06623	2	54.2048	2.4421	8.78844	17.2497	6.37214	0	0	0	1478.66	-1.02028
1425	0	0	1	0	1	8.22512	2	56.204	6.9031	8.76655	18.6103	7.38095	0	0	0	1580.73	-1.02521
1426	0	0	1	0	1	8.84037	3	42.5013	23.7263	8.67863	17.5401	6.39633	0	0	0	1955.78	-1.01939
1427	0	0	1	0	1	8.75588	3	61.0654	24.4255	8.64047	17.6972	6.38065	0	0	0	2433.49	-1.02679
1428	0	1	1	0	1	8.80752	3	48.5021	-15.3773	8.74002	17.8026	6.38682	0.00932827	0	0	2059.29	-1.042
1429	0	1	1	0	1	8.72697	3	48.0609	-0.048	8.74512	17.8926	6.51657	0.00926744	0	0	2058.3	-1.04217
1430	0	1	1	0	1	8.80668	3	40.699	-3.7136	8.55949	17.9754	6.39347	0.00735336	0	0	1981.86	-1.04598
1431	1.38629	1	1	0	1	9.05634	3	36.6515	-2.592	8.59896	18.0734	6.41712	0.00757383	6.89	0	1930.49	-1.05909
1432	1.38629	1	1	0	1	8.96142	3	38.9474	1.8139	8.53758	18.164	6.42626	0.00708991	7.07	0	1965.51	-1.05228
1433	0	1	1	0	1	8.97119	3	40.6967	19.1992	8.59304	18.1033	6.55684	0.00730697	6.9	0	2342.87	-1.04793
1434	1.09861	1	1	0	1	8.93321	3	43.5232	18.7222	8.5541	18.3435	6.41838	0.0110115	7.04	0	2781.51	-1.05275
1435	1.09861	1	1	0	1	8.92975	3	42.404	7.0972	8.54071	18.4355	6.43519	0.0132023	7.05	0	2978.92	-1.05126
1436	0	1	1	0	1	8.87462	3	38.6012	13.8686	8.46863	18.5198	6.45172	0.0167367	7.21	0	3392.05	-1.03893
1437	0	0	1	1	1	7.53882	2	43.7986	13.988	7.32778	17.0976	6.36347	0	0		1224.69	-0.927524
1438	0	0	1	1	1	7.51909	2	42.3855	14.7454	7.00851	17.2497	6.37214	0	0	0	1757.24	-0.948658
1439	0	0	1	1	1	7.30088	2	37.5766	-26.5669	7.32185	18.6103	7.38095	0	0	0	1290.4	-0.929659
1440	0	0	1	1	1	7.29818	3	37.4606	12.5815	7.26753	17.5401	6.39633	0.00639948	0	0	1452.75	-0.950299
1441	0.693147	0	1	1	1	7.29804	3	37.3586	21.5244	7.50274	17.6972	6.38065	0.0318317	0	0	1765.45	-0.905385
1442	0	1	1	1	1	7.19008	3	29.8543	-19.0487	7.3908	17.8026	6.38682	0.0299854	0	0	1429.15	-0.911481
1443	1.38629	1	1	1	1	7.26546	3	37.6932	-4.7956	7.39265	17.8926	6.51657	0.0317306	0	0	1360.62	-0.910232
1444	0.693147	1	1	1	1	7.55885	3	27.5241	-3.5898	7.21964	17.9754	6.39347	0.0248379	0	0	1311.77	-0.928499
1445	0.693147	1	1	1	1	7.56997	3	24.4063	-16.885	7.21082	18.0734	6.41712	0.0240852	30.16	0	1090.28	-0.933492
1446	0	1	1	1	1	7.64485	3	29.4365	5.0021	7.25982	18.164	6.42626	0.0234214	30.12	0	1144.82	-0.986228
1447	0.693147	1	1	1	1	7.67225	3	29.71	2.4724	7.09672	18.1033	6.55684	0.0192126	31.32	0	1173.12	-0.968022
1448	0.693147	1	1	1	1	7.6547	3	24.6997	5.2089	7.02376	18.3435	6.41838	0.0210602	12.48	0	1234.23	-0.991551
1449	1.09861	1	1	1	1	7.68316	3	23.7929	10.2367	7.07581	18.4355	6.43519	0.0226837	11.89	0	1360.57	-1.00556
1450	0	1	1	1	1	8.02507	3	42.8285	8.8838	7.04925	18.5198	6.45172	0.0171191	13.03	0	1481.44	-1.01916
1451	0	0	1	1	1	7.11274	2	80.312	37.4288	7.355	17.0976	6.36347	0	0		343.659	-0.89666
1452	0	0	1	1	1	7.32613	2	82.1983	15.3056	7.32647	17.2497	6.37214	0	0	0	396.258	-0.929749
1453	0	0	1	1	1	7.68678	2	85.4739	100.404	7.32909	18.6103	7.38095	0.00102804	0	0	794.117	-0.962457
1454	0	0	1	1	1	8.21704	3	85.8165	28.923	7.40001	17.5401	6.39633	0.00188974	0	0	1023.8	-0.927511
1455	0	0	1	1	1	8.55817	3	87.1495	54.7115	7.48549	17.6972	6.38065	0.00297067	0	0	1583.94	-0.975397
1456	1.38629	1	1	1	1	8.53858	3	90.1108	-40.512	6.59715	17.8026	6.38682	0.000669036	0	0	942.252	-0.956336
1457	1.09861	1	1	1	1	8.46805	3	92.7414	-1.755	6.73102	17.8926	6.51657	0.000793694	0	0	925.716	-0.960041
1458	0.693147	1	1	1	1	9.16211	3	80.4407	8.6386	6.62007	17.9754	6.39347	0.000362841	0	0	1438.47	-1.01461
1459	0	1	1	1	1	9.14451	3	81.5679	-16.2183	6.53233	18.0734	6.41712	0.00126085	16	0	1205.18	-0.994425
1460	0	1	1	1	1	9.21195	3	70.695	19.6969	6.49828	18.164	6.42626	0.00185523	13.7	0	1442.56	-1.01171
1461	0	1	1	1	1	9.12476	3	70.2639	-35.1817	6.47543	18.1033	6.55684	0.000472853	13.12	0	935.042	-0.969042
1462	0	1	1	1	1	9.18516	3	72.9607	21.9549	6.45363	18.3435	6.41838	0.000214915	5.5	0	1194.89	-1.00366
1463	0	1	1	1	1	9.14353	3	71.6182	13.5305	6.43935	18.4355	6.43519	0.000199062	3.07	0	1356.56	-0.990646
1464	0	1	1	1	1	9.09773	3	69.9399	-11.4037	6.38856	18.5198	6.45172	9.78841e-05	2.02	0	1201.87	-0.998952
1465	0	0	1	1	1	0	2	0	0	9.05369	17.0976	6.36347		0		0
1466	0	0	1	1	1	0	2	0	0	9.05369	17.2497	6.37214		0	0	0
1467	0	0	1	1	1	10.0838	2	0	0	9.05369	18.6103	7.38095	0	0	0	0
1468	0	0	1	1	1	0	2	0	0	9.05369	17.5401	6.39633		0	0	0
1469	0	0	1	1	1	0	2	0	0	9.05369	17.6972	6.38065		0	0	0
1470	0	1	1	1	1	10.1184	2	0	0	9.05369	17.8026	6.38682	0	0	0	0
1471	0	1	1	1	1	10.3326	2	0	0	9.05369	17.8926	6.51657	0	0	0	0
1472	0	1	1	1	1	10.2748	2	0	0	9.05369	17.9754	6.39347	0	0	0	0
1473	0	1	1	1	1	0	2	0	0	9.05369	18.0734	6.41712		0	0	0
1474	0	1	1	1	1	0	2	0	0	9.05369	18.164	6.42626		0	0	0
1475	0	1	1	1	1	0	2	0	0	9.05369	18.1033	6.55684		0	0	0
1476	0	1	1	1	1	0	3	0	0	9.05369	18.3435	6.41838		0	0	0
1477	0	1	1	1	1	0	3	0	0	9.05369	18.4355	6.43519		0	0	0
1478	0	1	1	1	1	0	3	0	0	9.05369	18.5198	6.45172		0	0	0
1479	0	0	1	1	1	8.12483	2	28.6288	-4.0268	8.01797	17.0976	6.36347	0	0		1324.46	-0.951369
1480	0.693147	0	1	1	1	8.65472	2	59.4238	-14.3505	7.82604	17.2497	6.37214	0	0	0	1560.56	-0.970026
1481	0.693147	0	1	1	1	9.15323	3	73.6567	30.3467	7.51207	18.6103	7.38095	0	0	0	2034.14	-1.00503
1482	0	0	1	1	1	9.56268	3	82.1038	21.6529	7.60738	17.5401	6.39633	0	0	0	2536.59	-0.993992
1483	0.693147	0	1	1	1	9.74737	3	82.6577	78.564	7.8999	17.6972	6.38065	0	0	0	4557.36	-1.03343
1484	0	1	1	1	1	9.67861	3	84.3386	-3.81	7.9943	17.8026	6.38682	0	0	0	4383.72	-1.01603
1485	0	1	1	1	1	9.81394	3	76.4724	-0.838	7.96067	17.8926	6.51657	0	0	0	4346.98	-1.02381
1486	0	1	1	1	1	9.91929	3	77.5653	3.6591	7.98105	17.9754	6.39347	0	0	0	4752.95	-1.04396
1487	0	1	1	1	1	10.0377	3	79.2261	-9.4873	8.16337	18.0734	6.41712	0.000380007	1.32	0	4302.02	-1.04032
1488	0	1	1	1	1	10.3114	3	71.4043	2.3826	8.15536	18.164	6.42626	0.000341787	1.64	0	4404.52	-1.05737
1489	0	1	1	1	1	10.4683	3	75.9198	15.8498	8.16536	18.1033	6.55684	0.000151286	2.73	0	5102.63	-1.04948
1490	0	1	1	1	1	10.5905	3	73.9788	43.0939	8.11612	18.3435	6.41838	0.000484612	2.77	0	7301.11	-1.07198
1491	0	1	1	1	1	10.6512	3	74.738	15.7927	7.93344	18.4355	6.43519	0.000891145	5.31	0	8454.15	-1.05892
1492	0	1	1	1	1	10.9347	3	79.8588	17.6355	8.44548	18.5198	6.45172	0.000484861	5.2	0	10060	-1.08893
1493	0	0	1	1	1	10.2751	2	75.1717	9.7334	9.3969	17.0976	6.36347	1.55173e-05	0		34455.8	-1.08171
1494	0	0	1	1	1	9.98089	2	79.8945	-25.2907	9.20412	17.2497	6.37214	0.000868978	0	0	25754.5	-0.993038
1495	0.693147	0	1	1	1	10.1842	2	81.9113	-37.1595	9.2273	18.6103	7.38095	0.000308204	0	0	16184.3	-1.04191
1496	0.693147	0	1	1	1	10.3806	3	83.6132	95.9477	9.41222	17.5401	6.39633	0.000531435	0	0	31712.7	-1.0438
1497	0	0	1	1	1	10.3275	3	73.3561	9.666	9.58699	17.6972	6.38065	0.000529189	0	0	35243.3	-1.04753
1498	0.693147	1	1	1	1	10.3663	3	74.3027	15.8401	9.56493	17.8026	6.38682	0.000687152	0	0	40825.9	-1.07196
1499	1.94591	1	1	1	1	10.1883	3	74.8262	22.7171	9.41328	17.8926	6.51657	0.000441932	0	0	50100.3	-1.06416
1500	0	1	1	1	1	10.1215	3	72.6197	24.5591	9.35773	17.9754	6.39347	0.000370238	0	0	62404.5	-1.06694
1501	0.693147	1	1	1	1	10.0566	3	72.9198	-9.2123	9.30328	18.0734	6.41712	0.0284611	5.05	0	56655.6	-1.04794
1502	0	1	1	1	1	10.0454	3	71.2887	4.4819	9.25989	18.164	6.42626	0.0267115	4.73	0.000662017	59194.8	-1.04333
1503	0.693147	1	1	1	1	10.1982	3	71.8903	-3.1626	9.36854	18.1033	6.55684	0.0198428	4.43	0.00195812	57322.7	-1.0247
1504	0	1	1	1	1	10.5258	3	70.1901	-16.7987	9.4167	18.3435	6.41838	0.0255037	10.15	0	47430.3	-1.0468
1505	0	1	1	1	1	10.6541	3	71.3752	33.4378	9.42109	18.4355	6.43519	0.0194194	11.13	0	63290	-1.07864
1506	0	1	1	1	1	10.5926	3	70.4395	39.4194	9.3226	18.5198	6.45172	0.0212288	12.29	0.00983451	88238.5	-1.14226
1507	0	0	1	1	1	8.11749	3	70.837	19.6192	7.35692	17.0976	6.36347	0	0		2131.1	-0.952768
1508	0	0	1	1	1	8.11669	3	62.3726	17.3564	7.4061	17.2497	6.37214	0	0	0	2500.99	-1.04009
1509	0	0	1	1	1	8.30408	3	64.2488	-31.9836	7.46566	18.6103	7.38095	0	0	0	1701.08	-1.02862
1510	0	0	1	1	1	8.48093	3	61.502	2.3799	7.28345	17.5401	6.39633	0	0	0	1741.56	-0.982009
1511	0	0	1	1	1	8.75644	3	68.4538	-1.1133	7.47022	17.6972	6.38065	0	0	0	1722.18	-1.03123
1512	0	1	1	1	1	8.72202	3	63.9533	54.7477	7.63723	17.8026	6.38682	0	0	0	2665.03	-1.07573
1513	0	1	1	1	1	8.72133	3	63.535	-25.0422	7.62511	17.8926	6.51657	0	0	0	1997.65	-1.02274
1514	0	1	1	1	1	8.70579	3	62.2324	1.6021	7.72842	17.9754	6.39347	0	0	0	2029.65	-0.989388
1515	0	1	1	1	1	8.50231	3	80.5987	3.4714	7.64396	18.0734	6.41712	0	0	0	2100.11	-0.991774
1516	0	1	1	1	1	9.31439	3	53.008	41.4818	8.36939	18.164	6.42626	0.012776	9.35	0	3022.78	-1.08073
1517	0	1	1	1	1	9.35432	3	51.7185	110.715	8.54091	18.1033	6.55684	0.0164259	10.45	0	6369.43	-1.10401
1518	0	1	1	1	1	9.37743	3	48.8125	6.51	8.62173	18.3435	6.41838	0.0221898	9.15	0	6784.09	-1.00432
1519	0	1	1	1	1	9.34394	3	46.0769	3.5014	8.3957	18.4355	6.43519	0.023078	10.46	0	7021.62	-1.07944
1520	0	1	1	1	1	9.41904	3	47.9222	-5.2686	8.40514	18.5198	6.45172	0.0214117	16	0	6651.68	-1.07472
1521	0	0	1	1	1	8.00912	3	64.4207	64.3028	8.88184	17.0976	6.36347	0	0		2869.89	-0.937328
1522	0	0	1	1	1	8.31813	3	71.2559	29.1156	9.09538	17.2497	6.37214	0.00304355	0	0	4037.55	-1.03398
1523	0	0	1	1	1	8.4714	3	74.3893	15.3425	9.23659	18.6103	7.38095	0.00284949	0	0	4657.01	-0.989882
1524	0	0	1	1	1	10.2534	3	67.2521	27.3515	7.62657	17.5401	6.39633	0.0002603	0	0	11326.6	-1.12068
1525	0	0	1	1	1	10.3519	3	68.6594	-15.1771	8.03106	17.6972	6.38065	0	0	0	9607.55	-1.09791
1526	0	1	1	1	1	10.3768	3	57.6424	7.1696	8.12148	17.8026	6.38682	0.000619897	0	0	10296.4	-1.11734
1527	0	1	1	1	1	10.3637	3	54.236	7.705	8.18952	17.8926	6.51657	0.000840711	0	0	11089.7	-1.11701
1528	0	1	1	1	1	10.4245	3	53.4478	-34.4423	8.20166	17.9754	6.39347	0.000787259	0	0	7270.15	-1.11848
1529	0	1	1	1	1	10.6687	3	43.1381	-2.545	8.31385	18.0734	6.41712	0	0	0	7085.12	-1.13942
1530	0	1	1	1	1	10.6398	3	36.6563	32.2541	8.29555	18.164	6.42626	0	0	0.00373518	9370.36	-1.15261
1531	0	1	1	1	1	10.7441	3	39.1796	23.4526	8.3163	18.1033	6.55684	0	0	0	11568	-1.13393
1532	0	1	1	1	1	10.7833	3	39.077	6.2343	8.32385	18.3435	6.41838	0	0	0	12288.2	-1.13446
1533	0	1	1	1	1	11.0082	3	44.3433	28.6662	8.31532	18.4355	6.43519	0	0	0	15810.8	-1.14519
1534	0	1	1	1	1	11.0049	3	41.7383	7.67	8.30992	18.5198	6.45172	0	0	0	17023.4	-1.15852
1535	0	0	0	0	0	6.46851	2	29.0182	146.948	8.14729	17.0976	6.36347	0.00196945	0		625.097	-0.923429
1536	0	0	0	0	0	6.9797	2	51.9753	23.8681	8.06778	17.2497	6.37214	0	0	0	1025.37	-0.979567
1537	0	0	0	0	0	7.47369	2	47.6566	12.1033	8.18144	18.6103	7.38095	0	0	0	1474.13	-1.02053
1538	0	0	0	0	0	7.76385	3	51.1038	71.1137	8.34877	17.5401	6.39633	0.0263473	0	0	2522.43	-0.992661
1539	0	0	0	0	0	8.0217	3	49.899	21.0388	8.29904	17.6972	6.38065	0.0267468	0	0	3053.12	-0.933578
1540	0	0	0	0	0	8.27076	3	49.5446	10.3469	8.13535	17.8026	6.38682	0.0261869	0	0	3369.02	-1.03767
1541	0.693147	0	0	0	0	8.32909	3	44.7296	23.5283	8.13329	17.8926	6.51657	0.0329899	0	0	4161.69	-1.03758
1542	0	0	0	0	0	8.59919	3	43.3492	21.1091	9.41524	17.9754	6.39347	0.0279818	0	0	5040.19	-1.05313
1543	0.693147	0	0	0	0	8.91893	3	49.1278	29.8181	9.49582	18.0734	6.41712	0.0333984	31.02	0	6543.08	-1.07818
1544	1.38629	0	0	0	0	9.38146	3	44.1631	28.141	9.59124	18.164	6.42626	0.0251964	14.74	0	8384.37	-1.07454
1545	0	0	0	0	0	9.63885	3	49.4019	40.386	9.88288	18.1033	6.55684	0.0297015	14.56	0	11770.5	-1.07307
1546	0	0	0	0	0	9.68502	3	47.6338	5.0751	9.90429	18.3435	6.41838	0.0342334	14.61	0	12367.8	-1.08051
1547	0	0	0	0	0	9.80512	3	50.5901	-5.4028	9.89712	18.4355	6.43519	0.0314825	14.74	0	11706.1	-1.09547
1548	0	0	0	0	0	9.84818	3	52.5101	-1.3478	9.89091	18.5198	6.45172	0.0267208	14.79	0	11548.3	-1.09557
1549	0	0	0	0	0	8.22157	3	65.1867	3.5305	7.99396	17.0976	6.36347	0	0		2229.93	-0.933489
1550	0	0	0	0	0	8.02457	3	60.4375	-5.2095	7.94201	17.2497	6.37214	0	0	0	2113.77	-0.938789
1551	0	0	0	0	0	8.01691	3	62.5225	-26.892	7.93344	18.6103	7.38095	0	0	0	1545.33	-0.949193
1552	0	0	0	0	0	8.12539	3	64.7268	8.926	7.93523	17.5401	6.39633	0.00280122	0	0	1683.27	-0.919942
1553	0	0	0	0	0	8.10221	3	64.3156	7.5604	7.84228	17.6972	6.38065	0.00296668	0	0	1810.53	-0.933221
1554	0	0	0	0	0	7.9822	3	59.4345	-2.8785	7.82164	17.8026	6.38682	0.00435979	0	0	1758.41	-1.02931
1555	0	0	0	0	0	8.0801	3	65.088	-10.9172	7.71065	17.8926	6.51657	0.00328392	0	0	1566.44	-1.00599
1556	0	0	0	0	0	8.04287	3	63.4225	-0.9161	7.70436	17.9754	6.39347	0.00358081	0	0	1552.09	-0.961996
1557	0	0	0	0	0	7.99976	3	61.4575	-8.0892	7.66059	18.0734	6.41712	0.00344806	2.07	0	1426.54	-1.02039
1558	0	0	0	0	0	9.08156	3	89.653	9.3223	6.79571	18.164	6.42626	0.00134144	4.82	0	1906.74	-1.03434
1559	0	0	0	0	0	9.17875	3	90.2418	5.1166	6.15486	18.1033	6.55684	0.00239296	5.33	0	2004.3	-0.980065
1560	0	0	0	0	0	8.92487	3	91.2945	-15.2775	6.15486	18.3435	6.41838	0	0	0	1698.09	-0.991752
1561	0	0	0	0	0	8.4741	3	98.2055	-40.8977	6.02828	18.4355	6.43519	0.000201967	1.93	0	1003.61	-0.988779
1562	0	0	0	0	0	6.83241	3	98.2055	-53.4621	5.85507	18.5198	6.45172	0	0	0	467.059	0
1563	0	0	1	1	1	7.25138	2	68.2856	41.0994	6.96791	17.0976	6.36347	0	0		1470.32	-0.896973
1564	0	0	1	1	1	6.93736	2	62.7976	10.3889	6.91771	17.2497	6.37214	0	0	0	1623.07	-0.912328
1565	0	0	1	1	1	7.72641	2	86.5413	-4.8513	6.15273	18.6103	7.38095	0	0	0	6525.89	-1.0528
1566	0	0	1	1	1	8.40214	3	88.6596	-14.708	6.24804	17.5401	6.39633	0	0	0	5566.06	-0.918495
1567	0	0	1	1	1	8.2489	3	91.7268	20.7931	6.30262	17.6972	6.38065	0	0	0	6723.42	-0.968995
1568	0	1	1	1	1	8.82647	3	94.7811	23.6993	6.28413	17.8026	6.38682	0	0	0	8316.82	-1.0428
1569	0	1	1	1	1	8.73441	3	82.1269	20.9621	6.23637	17.8926	6.51657	0.000222172	0	0	10060.2	-1.03277
1570	0	1	1	1	1	8.99446	3	93.2756	27.2735	6.38351	17.9754	6.39347	0.000235293	0	0	12804	-1.0093
1571	0	1	1	1	1	8.75656	3	26.7756	-12.8859	6.35611	18.0734	6.41712	0.000425954	1.2	0	11154.1	-0.976766
1572	0	1	1	1	1	8.55099	3	9.7113	-53.4621	6.09131	18.164	6.42626	0	0	0	2399.95	-0.945524
1573	0	1	1	1	1	8.35143	3	8.2022	-36.0084	6.1506	18.1033	6.55684	0	0	0	1535.77	0
1574	0	1	1	1	1	8.34875	3	8.1502	-53.4621	6.16331	18.3435	6.41838	0	0	0	421.023	0
1575	0	1	1	1	1	8.34759	3	6.9496	43.8016	6.40192	18.4355	6.43519	0	0	0	605.438	0
1576	0	1	1	1	1	8.37071	3	7.4199	-40.015	6.45677	18.5198	6.45172	0	0	0	363.172	0
1577	1.79176	0	0	1	1	11.3712	2	37.4842	19.9703	10.3811	17.0976	6.36347	0	0		65499	-1.13614
1578	2.77259	0	0	1	1	11.4315	2	42.3914	21.553	10.3499	17.2497	6.37214	0	0	0	79616	-1.16788
1579	3.04452	0	0	1	1	11.5228	2	46.7278	-11.9197	10.3386	18.6103	7.38095	0	0	0	70126	-1.17145
1580	3.13549	0	0	1	1	11.5628	3	47.3476	31.807	10.3048	17.5401	6.39633	0	0	0	92431	-1.14467
1581	3.3322	0	0	1	1	11.5424	3	49.2125	-2.1724	10.2687	17.6972	6.38065	0	0	0	90423	-1.09323
1582	3.3322	0	0	1	1	11.5252	3	52.3603	-14.0175	10.2416	17.8026	6.38682	0.0213064	0	0	77748	-1.10724
1583	3.3322	1	0	1	1	11.4389	3	49.292	-3.6886	10.4199	17.8926	6.51657	0.0226996	0	0	75329	-1.1688
1584	3.3322	1	0	1	1	11.4218	3	47.2062	-1.7032	10.5827	17.9754	6.39347	0.0227733	0	0	74046	-1.16494
1585	3.3322	1	0	1	1	11.3919	3	50.6964	-28.7483	10.5406	18.0734	6.41712	0.0150233	16	0	52759	-1.10282
1586	3.3322	1	0	1	1	11.3859	3	48.5767	9.7102	10.5285	18.164	6.42626	0.0113774	5.86	0	57882	-1.15963
1587	3.3322	1	0	1	1	11.3987	3	43.516	45.6584	10.4942	18.1033	6.55684	0.0153132	5.39	0.00735381	84310	-1.16791
1588	3.3322	1	0	1	1	11.4078	3	41.7211	14.6963	10.4778	18.3435	6.41838	0.0166622	5.47	0	105157	-1.17003
1589	3.3322	1	0	1	1	11.3829	3	40.1558	0.4089	10.4268	18.4355	6.43519	0.0177433	5.56	0	105587	-1.17241
1590	2.99573	1	0	1	1	11.3856	3	38.8297	-4.4362	10.3582	18.5198	6.45172	0.0178884	5.66	0	100903	-1.16573
1591	0	0	1	1	1	7.72883	2	30.2406	-11.3122	7.22037	17.0976	6.36347	0	0		640.892	-0.922719
1592	0	0	1	1	1	8.81556	2	79.1023	32.1333	6.10702	17.2497	6.37214	0	0	0	2256.3	-1.11795
1593	0	0	1	1	1	8.76316	3	76.5567	-3.918	6.13123	18.6103	7.38095	0	0	0	2167.9	-1.02678
1594	0	0	1	1	1	8.77356	3	77.5317	-5.1195	6.13123	17.5401	6.39633	0	0	0	2056.91	-0.953106
1595	0	0	1	1	1	8.80765	3	82.3472	25.8976	6.1506	17.6972	6.38065	0	0	0	2589.61	-0.977252
1596	0	1	1	1	1	8.72958	3	78.5661	-0.7548	6.19848	17.8026	6.38682	0	0	0	2570.06	-0.985336
1597	0	1	1	1	1	8.72233	3	71.1102	3.0751	6.22456	17.8926	6.51657	0	0	0	2649.09	-1.0479
1598	0	1	1	1	1	8.69147	3	64.4837	0.7532	6.23245	17.9754	6.39347	0	0	0	2669.04	-1.05723
1599	0	1	1	1	1	8.69535	3	56.0831	-4.3615	6.23441	18.0734	6.41712	0	0	0	2552.63	-1.05731
1600	0	1	1	1	1	8.93177	3	36.9861	-14.7327	6.45363	18.164	6.42626	0	0	0	2176.56	-1.05738
1601	0	1	1	1	1	8.89843	3	38.9494	-2.3107	6.47235	18.1033	6.55684	0	0	0	2126.27	-0.980116
1602	0	1	1	1	1	8.93339	3	38.56	20.758	6.42487	18.3435	6.41838	0	0	0	2567.64	-1.05819
1603	0	1	1	1	1	8.90281	3	34.7621	3.9994	6.61607	18.4355	6.43519	0	0	0	2670.33	-1.04619
1604	0	1	1	1	1	8.98589	3	36.9682	0.257	6.62539	18.5198	6.45172	0.00360153	10.54	0	2677.19	-1.06614
1605	0	0	0	0	1	7.08414	3	57.1278	15.904	7.31655	17.0976	6.36347	0	0		2214.69	-0.907029
1606	0	0	0	0	1	7.09618	3	62.5305	-8.7385	7.44015	17.2497	6.37214	0	0	0	2021.16	-0.912938
1607	0	0	0	0	1	7.15424	3	68.5205	-19.7656	7.54221	18.6103	7.38095	0	0	0	1621.66	-0.904803
1608	0.693147	0	0	0	1	7.16884	3	67.9631	25.7486	6.78672	17.5401	6.39633	0	0	0	2039.22	-0.894899
1609	0	0	0	0	1	7.10287	3	66.2978	-12.9495	6.34564	17.6972	6.38065	0	0	0	1775.15	-0.88553
1610	1.38629	0	0	0	1	7.04645	3	68.4333	-11.8225	6.27852	17.8026	6.38682	0	0	0	1565.28	-0.897267
1611	0	0	0	0	1	7.19792	3	77.7347	12.9435	6.40357	17.8926	6.51657	0	0	0	1767.89	-0.91571
1612	1.79176	0	0	0	1	8.55393	3	43.712	21.2375	8.69299	17.9754	6.39347	0.0203567	0	0	8352.23	-1.11514
1613	1.09861	1	0	0	1	8.84958	3	28.2466	15.1679	8.78324	18.0734	6.41712	0.0159052	5.3	0	9619.08	-1.06967
1614	1.79176	1	0	0	1	8.97335	3	32.3197	-13.9592	8.81937	18.164	6.42626	0.012689	5.46	0	8276.34	-1.04707
1615	1.60944	1	0	0	1	9.07638	3	33.2607	9.1352	8.79088	18.1033	6.55684	0.0113438	6.09	0	9032.4	-1.04491
1616	0	1	0	0	1	9.10496	3	29.1497	11.0515	8.82099	18.3435	6.41838	0.0124348	6.02	0	10030.6	-1.05835
1617	1.60944	1	0	0	1	9.18185	4	31.1065	-7.0098	8.86686	18.4355	6.43519	0.0128863	5	0	9327.5	-1.07754
1618	0	1	0	0	1	9.3353	4	37.1361	7.9446	8.89055	18.5198	6.45172	0.014904	5.77	0	10068.5	-1.09253
1619	0	0	0	1	1	6.70366	2	58.6249	-21.6612	6.84694	17.0976	6.36347	0	0		187.731	-0.854905
1620	0	0	0	1	1	6.89794	2	65.7675	15.4853	6.80904	17.2497	6.37214	0	0	0	216.802	-0.895226
1621	0	0	0	1	1	6.66671	2	87.1726	9.0287	6.74052	18.6103	7.38095	0	0	0	236.376	-0.890956
1622	0	0	0	1	1	6.15777	3	87.7284	-8.0323	6.60935	17.5401	6.39633	0	0	0	217.39	-0.817483
1623	0	0	0	1	1	6.04607	3	98.2055	-36.0453	6.55962	17.6972	6.38065	0.00688977	0	0	139.031	-0.836508
1624	0	0	0	1	1	5.91656	3	98.2055	4.4855	6.53524	17.8026	6.38682	0.00519864	0	0	145.267	-0.867335
1625	0	1	0	1	1	5.82239	3	98.2055	15.1726	6.43775	17.8926	6.51657	0	0	0	167.308	-0.85625
1626	0	1	0	1	1	7.55737	3	48.0595	37.9044	7.67925	17.9754	6.39347	0.0323725	0	0	1957.43	-1.31594
1627	0	1	0	1	1	8.14429	3	34.6886	25.6259	7.91352	18.0734	6.41712	0.0254248	7.39	0	2459.04	-1.0352
1628	0	1	0	1	1	8.54384	3	49.1163	7.3795	8.07059	18.164	6.42626	0.0291584	13.25	0	2640.5	-0.960343
1629	0	1	0	1	1	8.4908	3	46.6004	-2.153	8.13359	18.1033	6.55684	0.0377511	14.39	0	2583.65	-1.00341
1630	0	1	0	1	1	8.56181	3	45.2455	0.0791	8.0427	18.3435	6.41838	0.0467048	16.75	0	2585.7	-0.96916
1631	0	1	0	1	1	8.37818	3	55.3615	-48.0206	8.02486	18.4355	6.43519	0.049419	18.07	0	1344.03	-0.95074
1632	0	1	0	1	1	7.89767	3	76.276	-34.6801	7.70571	18.5198	6.45172	0.0686835	19.5	0	877.919	-0.924062
1633	0	0	0	1	1	8.57881	2	42.6444	22.6324	8.85538	17.0976	6.36347	0.000673764	0		5885.67	-1.04649
1634	0	0	0	1	1	8.97367	2	53.7426	-2.0341	8.90273	17.2497	6.37214	5.99082e-05	0	0	5765.95	-1.04832
1635	0	0	0	1	1	8.89979	2	49.3319	-17.6898	8.80702	18.6103	7.38095	0	0	0	4746.23	-1.07518
1636	0.693147	0	0	1	1	8.89282	2	55.9836	-26.1539	9.05742	17.5401	6.39633	0	0	0	3504.91	-0.930218
1637	0	0	0	1	1	9.12755	3	63.9397	10.1217	8.91919	17.6972	6.38065	0	0	0	3859.66	-0.977054
1638	0	0	0	1	1	9.45336	3	76.0189	7.987	8.67214	17.8026	6.38682	0	0	0	4167.93	-1.00877
1639	1.09861	1	0	1	1	9.53307	3	80.2219	-2.318	8.58616	17.8926	6.51657	0.00438461	0	0	4071.32	-1.00532
1640	0.693147	1	0	1	1	9.44497	3	90.7888	-1.6989	8.53895	17.9754	6.39347	0.0014607	0	0	4003.54	-1.0053
1641	0	1	0	1	1	9.0225	3	91.0071	-24.3719	8.08055	18.0734	6.41712	0.0033588	3	0	3027.81	-0.985857
1642	0	1	0	1	1	8.9445	3	98.2055	1.0361	8.08209	18.164	6.42626	0.00310413	1.55	0	3059.17	-0.97535
1643	0.693147	1	0	1	1	8.69232	3	98.2055	22.0843	7.95262	18.1033	6.55684	0.00741727	1.58	0	3734.77	-0.958095
1644	1.09861	1	0	1	1	8.86007	3	32.7444	17.9563	8.13124	18.3435	6.41838	0.0107894	11	0	4405.4	-0.988386
1645	0.693147	1	0	1	1	8.82214	3	25.628	25.0103	7.96242	18.4355	6.43519	0.0104	17.56	0	5507.2	-0.997289
1646	0	1	0	1	1	8.9686	3	31.0289	2.011	8.00236	18.5198	6.45172	0.00790444	16.27	0	5617.95	-0.996831
1647	0	0	0	0	1	6.90202	3	60.3785	-6.248	5.50533	17.0976	6.36347	0.00397858	0		495.673	-0.894946
1648	0	0	0	0	1	6.94785	3	57.3945	8.6094	5.44242	17.2497	6.37214	0.00219761	0	0	538.348	-0.917281
1649	0	0	0	0	1	7.01275	3	52.5359	-7.2351	5.37064	18.6103	7.38095	0.000891227	0	0	499.397	-0.925204
1650	0	0	0	0	1	7.03824	3	42.9433	12.1909	5.46806	17.5401	6.39633	0.00533389	0	0	560.279	-0.874019
1651	0	0	0	0	1	7.05666	3	33.6616	27.9695	5.65599	17.6972	6.38065	0.00506412	0	0	716.986	-0.901286
1652	0.693147	0	0	0	1	7.20257	3	29.498	15.7972	7.77612	17.8026	6.38682	0.0159759	0	0	830.25	-0.995328
1653	1.79176	0	0	0	1	7.37321	3	27.1167	31.9292	7.81197	17.8926	6.51657	0.0198424	0	0	1095.34	-1.00216
1654	0.693147	0	0	0	1	7.57849	3	24.1689	25.4364	7.82485	17.9754	6.39347	0.0252696	0	0	1373.96	-1.01465
1655	1.79176	1	0	0	1	7.64104	3	19.2871	-10.2616	7.81116	18.0734	6.41712	0.0246875	9.24	0	1232.97	-1.01185
1656	1.79176	1	0	0	1	7.81731	3	21.4685	25.2853	7.86211	18.164	6.42626	0.0236833	9.09	0	1544.73	-1.01964
1657	1.60944	1	0	0	1	7.92877	3	20.0491	14.4044	7.92371	18.1033	6.55684	0.0182923	8.98	0	1767.23	0
1658	0	1	0	0	1	7.97271	3	19.275	-13.6372	7.9652	18.3435	6.41838	0.0205333	8.51	0	1526.23	0
1659	1.38629	1	0	0	1	8.05626	3	18.567	17.9341	7.96797	18.4355	6.43519	0.0404689	8.21	0	1799.95	0
1660	0	1	0	0	1	8.215	3	20.561	1.1715	8.02845	18.5198	6.45172	0.0327931	7.89	0	1821.03	0
1661	0	0	1	1	1	7.7695	2	17.6164	11.7255	8.04366	17.0976	6.36347	0.00401848	0		1548.97	-0.995811
1662	0	0	1	1	1	7.69794	2	14.7201	15.4886	8.07714	17.2497	6.37214	0	0	0	1788.88	-1.01208
1663	0	0	1	1	1	7.8065	2	16.3138	9.9405	8.12829	18.6103	7.38095	0.00432217	0	0	1966.71	-1.02439
1664	0	0	1	1	1	7.91745	3	19.844	9.8863	8.16195	17.5401	6.39633	0.00216337	0	0	2161.14	-0.978634
1665	0	0	1	1	1	7.9927	3	21.3981	4.4367	8.18507	17.6972	6.38065	0.00210481	0	0	2257.02	-0.992278
1666	0	1	1	1	1	8.07087	3	22.918	2.1228	8.38343	17.8026	6.38682	0.0105827	0	0	2304.93	-1.02536
1667	0	1	1	1	1	8.10331	3	22.0899	13.0494	8.42178	17.8926	6.51657	0.0110192	0	0	2605.71	-1.02299
1668	0	1	1	1	1	8.19512	3	24.0527	6.3794	8.42924	17.9754	6.39347	0.0110809	0	0	2771.94	-1.02991
1669	0	1	1	1	1	8.25616	3	24.0434	16.2137	8.58036	18.0734	6.41712	0.0106597	2.63	0	3221.38	-1.04048
1670	0	1	1	1	1	8.25813	3	20.8638	11.0908	8.56503	18.164	6.42626	0.00932607	2.61	0	3578.65	-1.01793
1671	0	1	1	1	1	8.2579	3	20.8222	-10.8097	8.53484	18.1033	6.55684	0.00774664	2.63	0	3191.81	-1.00281
1672	0	1	1	1	1	8.26512	3	16.4455	-9.1714	8.50856	18.3435	6.41838	0.00878325	3	0	2899.08	0
1673	0	1	1	1	1	8.33311	3	17.6422	-12.5612	8.46968	18.4355	6.43519	0.0105607	2.66	0	2534.92	0
1674	0.693147	1	1	1	1	8.36278	3	19.8532	-1.2303	8.46147	18.5198	6.45172	0.010204	2.33	0	2503.73	0
1675	0	0	1	1	1	7.58044	2	32.0228	19.2445	8.10168	17.0976	6.36347	0	0		1335.31	-0.91544
1676	0	0	1	1	1	7.25468	2	37.3953	3.7803	8.04847	17.2497	6.37214	0	0	0	1385.79	-0.915924
1677	0.693147	0	1	1	1	7.35623	2	33.4817	-27.3656	7.96346	18.6103	7.38095	0	0	0	1006.56	-0.917309
1678	0.693147	0	1	1	1	7.28523	2	33.6133	43.6892	7.94236	17.5401	6.39633	0	0	0	1446.32	-0.906434
1679	0.693147	0	1	1	1	7.53346	3	45.0982	22.2583	7.97143	17.6972	6.38065	0.0124314	0	0	1768.25	-0.937866
1680	1.38629	1	1	1	1	7.59894	3	40.2343	25.0203	7.91826	17.8026	6.38682	0.0344554	0	0	2210.67	-0.954252
1681	0.693147	1	1	1	1	7.81287	3	45.6938	3.3419	8.00503	17.8926	6.51657	0.0305819	0	0	2284.55	-0.944252
1682	0	1	1	1	1	7.36081	3	30.574	-9.7362	6.96697	17.9754	6.39347	0.0651614	0	0	2062.12	-0.924012
1683	0	1	1	1	1	7.42306	3	35.6741	-53.4621	6.9921	18.0734	6.41712	0.0634129	10.94	0	904.594	-0.987525
1684	0	1	1	1	1	7.48899	3	49.53	11.5838	7.04403	18.164	6.42626	0.057454	9.69	0	1009.38	-0.990279
1685	0	1	1	1	1	7.5064	3	46.697	7.2778	7.14283	18.1033	6.55684	0.0298458	9.18	0	1082.84	-0.969649
1686	0	1	1	1	1	7.60938	3	51.3245	2.057	7.13728	18.3435	6.41838	0.0329606	9.79	0	1105.11	-0.984042
1687	0.693147	1	1	1	1	7.68895	3	42.2954	2.8461	7.19594	18.4355	6.43519	0.0289628	11.48	0	1136.57	-1.00147
1688	0.693147	1	1	1	1	7.83292	3	44.5251	10.3423	7.21377	18.5198	6.45172	0.0293563	12.38	0	1254.11	-1.01109
1689	0	0	1	0	1	6.90441	2	46.746	-3.0879	7.81035	17.0976	6.36347	0	0		568.005	-0.866827
1690	0	0	1	0	1	6.86952	2	52.5791	14.0877	7.7907	17.2497	6.37214	0	0	0	648.024	-0.895859
1691	0	0	1	0	1	6.97239	2	50.1899	-10.6997	7.74846	18.6103	7.38095	0.001298	0	0	578.688	-0.909065
1692	0	0	1	0	1	7.02251	2	44.6237	23.7864	7.68983	17.5401	6.39633	0.0011392	0	0	716.336	-0.873854
1693	0	0	1	0	1	7.15624	3	54.6657	-19.8751	7.71913	17.6972	6.38065	0.00221203	0	0	573.964	-0.893106
1694	0	1	1	0	1	7.27653	3	58.6741	-25.7811	7.70029	17.8026	6.38682	0.0051876	0	0	425.99	-0.916871
1695	0	1	1	0	1	7.33191	3	65.7874	-12.5179	7.62803	17.8926	6.51657	0.00504194	0	0	372.665	-0.966069
1696	0	1	1	0	1	7.29043	3	69.3266	-34.6326	7.5632	17.9754	6.39347	0.00145174	0	0	243.601	-0.907065
1697	0	1	1	0	1	7.28743	3	71.1657	4.6182	7.36771	18.0734	6.41712	0.00201691	6.44	0	254.851	-0.923565
1698	0	1	1	0	1	7.25145	3	71.0503	2.375	7.23993	18.164	6.42626	0.00155006	6.68	0	260.904	-0.91919
1699	0	1	1	0	1	9.51632	3	34.7239	39.1698	8.27155	18.1033	6.55684	0.000158398	6.69	0	5401.18	-1.69977
1700	0	1	1	0	1	9.42419	3	32.462	-7.9466	8.30326	18.3435	6.41838	0.00118258	6.43	0	4971.98	-1.06717
1701	0	1	1	0	1	9.46065	3	26.4815	16.6526	8.30425	18.4355	6.43519	0.00121963	3.37	0	5799.94	-1.09097
1702	0	1	1	0	1	9.50519	3	26.6362	2.332	8.27487	18.5198	6.45172	0	0	0	5935.19	-1.12391
1703	0	0	0	0	1	8.94215	2	74.9944	-7.4048	9.11932	17.0976	6.36347	0	0		4178.15	-0.986523
1704	0	0	0	0	1	8.88254	2	71.7595	14.9282	9.11096	17.2497	6.37214	0	0	0	4801.87	-1.00169
1705	0.693147	0	0	0	1	8.81991	2	65.3935	4.3555	9.09616	18.6103	7.38095	0	0	0	5011.01	-1.05171
1706	2.19722	0	0	0	1	8.84274	3	62.4186	19.0816	9.09762	17.5401	6.39633	0.00301756	0	0	5967.19	-1.02355
1707	2.07944	0	0	0	1	8.77622	3	54.6311	24.0331	9.0974	17.6972	6.38065	0.00291597	0	0	7401.29	-1.04046
1708	1.09861	0	0	0	1	8.83348	3	55.2548	4.4462	9.06172	17.8026	6.38682	0.0236886	0	0	7730.37	-1.05409
1709	1.09861	0	0	0	1	8.78759	3	52.781	-5.0516	9.00172	17.8926	6.51657	0.0190209	0	0	7339.86	-1.04728
1710	0	0	0	0	1	8.83422	3	54.7832	-2.5432	8.88211	17.9754	6.39347	0.0135839	0	0	7153.2	-1.04809
1711	0	1	0	0	1	8.63927	3	72.1373	-9.7287	8.62802	18.0734	6.41712	0.00269721	8.67	0	6457.28	-0.97541
1712	0	1	0	0	1	8.6008	3	68.6142	-13.224	8.45681	18.164	6.42626	0.0147145	15.45	0	5603.37	-0.969846
1713	0.693147	1	0	0	1	8.6923	3	67.0688	12.0024	8.37194	18.1033	6.55684	0.00741872	12.75	0	6275.91	-0.966372
1714	0.693147	1	0	0	1	9.91781	3	52.4544	11.4017	9.41524	18.3435	6.41838	0.00501055	4.1	0	17703.9	-1.1472
1715	0	1	0	0	1	9.75021	3	40.5316	9.9866	9.22739	18.4355	6.43519	0.00509788	4.23	0	19472	-1.11428
1716	0	1	0	0	1	9.92747	3	47.2684	2.2463	9.16597	18.5198	6.45172	0.00558404	5.2	0	19909.4	-1.08463
1717	0	0	1	1	0	8.45728	2	80.6441	-21.0768	7.50108	17.0976	6.36347	0	0		2232.31	-1.08557
1718	0	0	1	1	0	8.29823	2	80.1127	-7.8953	7.662	17.2497	6.37214	0	0	0	2056.06	-0.975511
1719	0	0	1	1	0	8.24531	2	77.4477	13.2965	7.91535	18.6103	7.38095	0	0	0	2329.44	-0.980722
1720	0	0	1	1	0	8.29697	2	78.187	11.5742	7.85787	17.5401	6.39633	0	0	0	2599.06	-0.951714
1721	0	0	1	1	0	8.37416	3	81.7245	27.3721	7.7463	17.6972	6.38065	0	0	0	3310.48	-0.97063
1722	0	1	1	1	0	8.34216	3	80.2254	-1.2065	7.75791	17.8026	6.38682	0.000870034	0	0	3270.54	-0.962755
1723	0	1	1	1	0	8.37711	3	85.3781	10.232	7.78904	17.8926	6.51657	0.000292327	0	0	3605.18	-0.975003
1724	0	1	1	1	0	7.83028	3	72.4722	-15.8378	7.79482	17.9754	6.39347	0	0	0	3034.2	-0.921648
1725	0	1	1	1	0	7.92221	3	68.8667	-53.4621	7.6382	18.0734	6.41712	0.00151723	3.42	0	1078.03	-0.939515
1726	0	1	1	1	0	8.05452	3	66.0986	37.155	7.96763	18.164	6.42626	0.0036115	5.44	0	1478.57	-0.959486
1727	0	1	1	1	0	8.20248	3	50.9306	17.7289	7.96555	18.1033	6.55684	0.00410413	7.29	0	1740.7	-0.960774
1728	0	1	1	1	0	8.16866	3	46.3328	1.9346	7.71021	18.3435	6.41838	0.00794271	13.42	0	1773.51	-0.953836
1729	0	1	1	1	0	8.18397	3	48.1596	20.3914	7.72135	18.4355	6.43519	0.0182886	15.68	0	2135.15	-0.970666
1730	0	1	1	1	0	8.14789	3	44.695	-16.1831	7.7437	18.5198	6.45172	0.020119	16.96	0	1789.62	-0.955375
1731	0	0	1	1	1	10.7877	2	62.1645	28.5562	10.3564	17.0976	6.36347	0	0		43844	-1.11216
1732	0	0	1	1	1	10.8329	2	67.4515	28.4518	10.3761	17.2497	6.37214	0	0	0	56318.4	-1.14422
1733	0	0	1	1	1	11.0722	2	72.9274	-26.348	10.3982	18.6103	7.38095	0.0205113	0	0	41455.9	-1.08379
1734	0	0	1	1	1	11.2215	2	80.6066	46.0913	10.3601	17.5401	6.39633	0.00156991	0	0	60563.4	-1.05926
1735	0	0	1	1	1	11.3618	3	82.3368	21.837	10.3767	17.6972	6.38065	0.00261633	0	0	73788.7	-1.0943
1736	0	1	1	1	1	11.0919	3	82.1957	-19.6948	10.3893	17.8026	6.38682	0.00307512	0	0	59256.1	-1.09252
1737	0	1	1	1	1	11.1675	3	81.7282	0.6682	10.3826	17.8926	6.51657	0.0265996	0	0	59652.1	-1.0865
1738	0	1	1	1	1	11.1995	3	79.8889	-6.7933	10.3515	17.9754	6.39347	0.00295696	0	0	55599.7	-1.09789
1739	0	1	1	1	1	11.245	3	86.0471	-25.5293	10.2823	18.0734	6.41712	0.0201369	11.08	0.00747919	41405.5	-1.0961
1740	0	1	1	1	1	11.1697	3	86.896	20.3015	10.103	18.164	6.42626	0.0233671	13.55	0	49811.5	-1.09581
1741	0	1	1	1	1	11.2243	3	80.5407	53.602	10.0287	18.1033	6.55684	0.0330835	14.76	0	76511.4	-1.09759
1742	0	1	1	1	1	11.2284	3	65.1213	19.0858	10.0346	18.3435	6.41838	0.0394149	16.29	0	91178.8	-1.10529
1743	0	1	1	1	1	11.3257	3	60.7759	5.841	10.101	18.4355	6.43519	0.0403664	16.64	0	107116	-1.17794
1744	0	1	1	1	1	11.4158	3	57.543	8.5518	10.0702	18.5198	6.45172	0.0478332	13.45	0.0104923	116276	-1.17316
1745	0	0	0	0	0	9.33611	2	69.7755	116.039	9.8839	17.0976	6.36347	2.32646e-05	0		8484.45	-1.15726
1746	0	0	0	0	0	9.64504	2	74.4339	38.3306	10.1031	17.2497	6.37214	0	0	0	12006.1	-1.09778
1747	0	0	0	0	0	9.84988	2	75.8118	-10.363	10.1389	18.6103	7.38095	0	0	0	10761.9	-1.09757
1748	0	0	0	0	0	10.1133	3	75.829	59.3594	10.4347	17.5401	6.39633	0.000123584	0	0	16902.6	-1.08674
1749	0	0	0	0	0	10.3116	3	76.9648	81.6231	10.4721	17.6972	6.38065	4.20385e-05	0	0	30699.1	-1.13454
1750	0	0	0	0	0	10.5893	3	74.4141	-8.8409	10.5042	17.8026	6.38682	0.00477049	0	0	27985	-1.1309
1751	0	0	0	0	0	10.6785	3	74.2234	-8.2108	10.4599	17.8926	6.51657	0.00453776	0	0	25687.2	-1.12427
1752	0	0	0	0	0	10.8423	3	79.6247	-6.6963	10.3417	17.9754	6.39347	0.00285516	0	0	23967.1	-1.07226
1753	0	0	0	0	0	10.8285	3	82.9324	-26.7404	10.2926	18.0734	6.41712	0.00207152	1.84	0	17558.2	-1.06815
1754	0	0	0	0	0	10.8544	3	85.2143	-11.9887	10.1909	18.164	6.42626	0.00155142	1.58	0.00861858	16902.3	-1.12545
1755	0	0	0	0	0	10.8955	3	85.4719	11.814	10.1816	18.1033	6.55684	0.00151708	1.65	0	18899.2	-1.12746
1756	0	0	0	0	0	10.8869	3	85.6874	-0.3406	10.187	18.3435	6.41838	0.00115629	1.61	0	18834.8	-1.12997
1757	0	0	0	0	0	10.8076	3	82.1109	-9.0401	10.1782	18.4355	6.43519	0.00107903	1.6	0	17617.8	-1.13423
1758	0	0	0	0	0	11.0127	3	79.5072	7.2455	10.1768	18.5198	6.45172	0.00222781	1.67	0	18809.2	-1.1443
1759	0	0	0	0	0	7.95513	3	57.7547	13.0047	7.68708	17.0976	6.36347	0	0		3272.52	-1.0054
1760	0	0	0	0	0	7.86356	3	51.1998	-2.427	7.64683	17.2497	6.37214	0	0	0	3193.1	-1.01586
1761	0	0	0	0	0	7.93476	3	51.9706	-23.9368	7.56631	18.6103	7.38095	0	0	0	2428.77	-1.01331
1762	0	0	0	0	0	8.17224	3	44.3831	33.642	7.43897	17.5401	6.39633	0.00071135	0	0	3245.86	-1.0009
1763	0.693147	0	0	0	0	8.01286	3	37.5437	8.3172	6.4151	17.6972	6.38065	0.000283307	0	0	3515.83	-0.99021
1764	0	0	0	0	0	7.99802	3	33.256	-24.6023	6.33859	17.8026	6.38682	0	0	0	2650.85	-1.00675
1765	0	0	0	0	0	7.95715	3	30.9651	-16.4981	6.27099	17.8926	6.51657	0.000456947	0	0	2213.51	-1.00262
1766	0	0	0	0	0	8.15455	3	32.066	-6.654	6.51767	17.9754	6.39347	0.000518093	0	0	2066.22	-1.01133
1767	0	0	0	0	0	8.26851	3	24.7215	-2.5781	6.58341	18.0734	6.41712	0.000441624	0.69	0	2012.95	-1.03179
1768	0	0	0	0	0	9.07793	3	43.0175	5.5822	6.60935	18.164	6.42626	0.000185398	0.67	0	2125.32	-1.04942
1769	0	0	0	0	0	9.3175	3	57.8474	33.7392	6.66313	18.1033	6.55684	0.000147349	0.77	0	2842.39	-1.04911
1770	0	0	0	0	0	9.39604	3	58.5056	3.1595	6.81454	18.3435	6.41838	0.000154491	0.88	0	2932.19	-1.06067
1771	0	0	0	0	0	9.48583	3	55.3308	8.6857	6.84801	18.4355	6.43519	0.000188922	0.85	0	3186.87	-1.0837
1772	1.09861	0	0	0	0	9.06834	3	44.3624	-26.0856	6.74759	18.5198	6.45172	0.000241075	1.41	0	2355.56	-1.05114
1773	0	0	1	0	1	8.74057	2	39.267	36.4832	9.85161	17.0976	6.36347	0	0		5301.65	-0.982544
1774	0	0	1	0	1	9.31574	2	43.6599	74.9621	10.099	17.2497	6.37214	0	0	0	9275.89	-1.09403
1775	0	0	1	0	1	9.95757	2	51.5233	-4.243	10.7519	18.6103	7.38095	0	0	0	20245.5	-1.17042
1776	0	0	1	0	1	10.1358	2	50.5701	49.6091	10.8392	17.5401	6.39633	0.00397863	0	0	30289.2	-1.10255
1777	0	0	1	0	1	10.5468	3	57.2459	24.0347	10.8595	17.6972	6.38065	0.00184068	0	0	37569.1	-1.11088
1778	0	1	1	0	1	10.5993	3	54.5574	-19.9544	10.8431	17.8026	6.38682	0.00442311	0	0	30072.4	-1.12024
1779	0	1	1	0	1	10.6238	3	56.0152	-14.095	10.8354	17.8926	6.51657	0.00259104	0	0	25833.7	-1.13834
1780	0	1	1	0	1	10.6388	3	50.2378	-29.3293	10.8158	17.9754	6.39347	0.00146739	0	0	18256.8	-1.12992
1781	0	1	1	0	1	10.6142	3	50.9582	-31.3298	10.7345	18.0734	6.41712	0.000709484	4.69	0	12537	-1.15113
1782	0	1	1	0	1	10.6809	3	53.8275	8.7632	10.6871	18.164	6.42626	0.000678599	5.28	0.00233285	13635.7	-1.14222
1783	0	1	1	0	1	10.7316	3	54.5199	49.4739	10.6818	18.1033	6.55684	0.000805402	5.29	0	20381.8	-1.13823
1784	0	1	1	0	1	10.7313	3	52.8507	5.2825	10.5714	18.3435	6.41838	0.00279232	5.66	0	21458.4	-1.12731
1785	0	1	1	0	1	10.7246	3	49.565	1.3125	10.5918	18.4355	6.43519	0.00385661	5.3	0	21740.1	-1.13821
1786	0	1	1	0	1	10.822	3	53.983	-8.3659	10.547	18.5198	6.45172	0.00485172	5.48	0	20642.6	-1.17408
1787	0	0	1	1	1	8.45437	3	63.9599	2.5535	5.42495	17.0976	6.36347	0	0		1756.93	-1.0199
1788	0	0	1	1	1	8.84344	3	65.0041	-25.7216	4.77912	17.2497	6.37214	0	0	0	1855.14	-0.980828
1789	0	0	1	1	1	9.07278	3	67.8208	8.1259	5.59471	18.6103	7.38095	0	0	0	2005.88	-0.989376
1790	1.60944	0	1	1	1	9.17977	3	65.9518	67.4557	5.98896	17.5401	6.39633	0	0	0	3358.96	-1.06151
1791	0	0	1	1	1	9.15282	3	66.6357	-22.2011	6.18621	17.6972	6.38065	0	0	0	2686.73	-1.04512
1792	0	1	1	1	1	9.36186	3	73.5982	-1.7691	7.53903	17.8026	6.38682	0.0115677	0	0	2639.2	-0.997705
1793	0	1	1	1	1	9.38908	3	73.9482	-16.3067	7.61628	17.8926	6.51657	0.0092557	0	0	2208.83	-1.01047
1794	0	1	1	1	1	9.55972	3	76.2457	28.9697	8.01069	17.9754	6.39347	0.0100844	0	0	2848.73	-1.09562
1795	0.693147	1	1	1	1	10.3964	3	76.2214	-12.8943	8.70649	18.0734	6.41712	0.00595099	19.77	0	3495.68	-1.06462
1796	0	1	1	1	1	10.6295	3	69.6678	43.0543	8.7247	18.164	6.42626	0.00804021	20.79	0	5000.72	-1.08115
1797	0	1	1	1	1	10.5576	3	72.3594	8.8993	8.69718	18.1033	6.55684	0.00612103	22.7	0	5445.74	-1.04956
1798	0	1	1	1	1	10.357	3	96.9652	-53.4621	8.34593	18.3435	6.41838	0	0	0	2404.12	-1.02515
1799	0	1	1	1	1	10.3173	3	98.2055	10.7515	8.17667	18.4355	6.43519	0	0	0	2662.6	-1.04533
1800	0	1	1	1	1	10.3045	3	98.2055	-22.984	7.97488	18.5198	6.45172	0	0	0	2050.63
1801	0	0	0	0	1	8.2004	2	55.542	24.0195	9.0623	17.0976	6.36347	0.000367108	0		2629.68	-1.01658
1802	0	0	0	0	1	8.14	2	61.4052	-22.3739	9.05099	17.2497	6.37214	0.000677699	0	0	2041.32	-0.95644
1803	0	0	0	0	1	8.25569	3	63.0342	18.8269	9.06265	18.6103	7.38095	0	0	0	2425.64	-0.979926
1804	0	0	0	0	1	8.40397	3	58.0213	46.7777	9.22631	17.5401	6.39633	0.000639637	0	0	3560.29	-1.00314
1805	0	0	0	0	1	8.46752	3	61.2815	11.467	9.27809	17.6972	6.38065	0.000183477	0	0	3968.55	-0.943076
1806	0	0	0	0	1	8.39435	3	61.5029	-14.0578	9.25119	17.8026	6.38682	0.0292958	0	0.0102619	3410.66	-0.978325
1807	0	0	0	0	1	8.36834	3	59.784	-4.1401	9.18574	17.8926	6.51657	0.0228121	0	0	3269.45	-0.950859
1808	0	0	0	0	1	8.40504	3	46.0909	-13.1107	9.09628	17.9754	6.39347	0.019465	0	0.0189642	2840.8	-1.03527
1809	0	1	0	0	1	8.51301	3	49.4523	7.9363	9.11526	18.0734	6.41712	0.0197439	12.16	0.0202232	3066.26	-1.04484
1810	0	1	0	0	1	8.6479	3	37.2869	19.9627	9.13529	18.164	6.42626	0.0201431	11.52	0	3678.37	-1.0437
1811	0	1	0	0	1	8.77653	3	44.9672	11.6643	9.13011	18.1033	6.55684	0.0202105	12.71	0	4107.42	-1.01504
1812	0.693147	1	0	0	1	8.97195	3	53.4569	9.4163	9.12902	18.3435	6.41838	0.0204539	12.73	0	4494.18	-1.04603
1813	0	1	0	0	1	9.00349	3	53.5458	6.8971	9.12902	18.4355	6.43519	0.0182346	13.37	0	4804.15	-1.05908
1814	0	1	0	0	1	9.08066	3	56.1765	-6.82	9.08103	18.5198	6.45172	0.011005	13.9	0	4476.51	-1.05335
1815	0	0	0	0	0	6.88771	3	29.6266	101.158	7.0282	17.0976	6.36347	0	0		794.903	-1.01552
1816	0	0	0	0	0	7.09677	3	32.7891	-28.0689	7.02019	17.2497	6.37214	0	0	0	571.783	-0.912623
1817	0	0	0	0	0	7.17383	3	37.3459	-21.614	7.0193	18.6103	7.38095	0	0	0	448.197	-0.91266
1818	0	0	0	0	0	7.23376	3	39.3713	7.8356	6.98008	17.5401	6.39633	0.00417872	0	0	483.316	-0.883272
1819	0	0	0	0	0	7.31832	3	42.6815	-6.207	7.0193	17.6972	6.38065	0.00494042	0	0	453.317	-0.895177
1820	0	0	0	0	0	7.3505	3	51.1529	-13.0506	6.86797	17.8026	6.38682	0.00761025	0	0	394.156	-0.924495
1821	0	0	0	0	0	7.34783	3	52.6338	23.5754	6.84375	17.8926	6.51657	0.011681	0	0	487.08	-0.928695
1822	0	0	0	0	0	7.36737	3	68.0596	-0.2509	6.80572	17.9754	6.39347	0.0159928	0	0	485.858	-0.912992
1823	0	0	0	0	0	7.39124	3	68.2942	15.3332	7.10579	18.0734	6.41712	0.00884383	11.99	0	560.355	-0.926882
1824	0	0	0	0	0	7.39933	3	59.6556	27.5483	7.15383	18.164	6.42626	0.0175099	10.25	0	714.724	-0.929273
1825	1.09861	0	0	0	0	7.40421	3	53.3928	12.1491	7.17931	18.1033	6.55684	0.0289297	11.7	0	801.556	-0.971737
1826	0	0	0	0	0	7.43502	3	47.9735	5.2741	7.2086	18.3435	6.41838	0.0382004	14.44	0	843.831	-0.930712
1827	0	0	0	0	0	7.47733	3	45.4122	-13.3309	7.23273	18.4355	6.43519	0.0304409	14.17	0	731.341	-0.993624
1828	0	0	0	0	0	7.59107	3	31.0062	-5.903	7.17242	18.5198	6.45172	0.019587	15.05	0	688.169	-0.996292
1829	0	0	0	0	1	7.04168	3	65.0961	13.3051	7.50824	17.0976	6.36347	0	0		800.851	-0.906838
1830	0	0	0	0	1	6.96458	3	74.2816	-18.8925	7.46394	17.2497	6.37214	0	0	0	649.55	-0.894164
1831	0	0	0	0	1	7.04489	3	87.7879	-2.0864	7.28001	18.6103	7.38095	0	0	0	635.997	-0.91821
1832	0	0	0	0	1	7.02045	3	86.9686	-6.1282	7.24779	17.5401	6.39633	0	0	0	597.022	-0.857102
1833	0	0	0	0	1	7.40448	3	80.5427	27.3592	7.18159	17.6972	6.38065	0	0	0	760.363	-0.916645
1834	0	0	0	0	1	7.63696	3	66.984	20.3263	7.14913	17.8026	6.38682	0	0	0	914.916	-0.943858
1835	0	0	0	0	1	7.69135	3	75.2533	-13.4231	7.17319	17.8926	6.51657	0	0	0	792.106	-0.926204
1836	0	0	0	0	1	7.37438	3	84.9633	-29.8972	7.05272	17.9754	6.39347	0	0	0	555.288	-0.898859
1837	0	1	0	0	1	7.25184	3	92.3224	12.1756	7.11233	18.0734	6.41712	0	0	0	622.898	-0.92309
1838	0	1	0	0	1	6.66718	3	98.2055	-36.0525	6.52649	18.164	6.42626	0	0	0	398.328	-0.87958
1839	0	1	0	0	1	6.70794	3	97.151	-44.5478	6.42162	18.1033	6.55684	0	0	0	220.882	0
1840	0	1	0	0	1	5.96147	3	98.2055	4.6304	5.68358	18.3435	6.41838	0	0	0	231.109	0
1841	0	1	0	0	1	5.84552	3	89.5952	-40.0024	5.3033	18.4355	6.43519	0	0	0	138.66	0
1842	0	1	0	0	1	5.93302	3	51.5202	75.6184	5.24175	18.5198	6.45172	0.0225552	27.18	0	243.513	0
1843	0	0	0	0	0	6.69631	3	54.322	1.9215	6.55678	17.0976	6.36347	0.0017464	0		172.344	-0.86453
1844	0	0	0	0	0	6.49161	3	65.2388	5.8174	6.51619	17.2497	6.37214	0	0	0	182.37	-0.891842
1845	0	0	0	0	0	6.4638	3	63.8532	2.0971	6.31716	18.6103	7.38095	0	0	0	186.195	-0.87549
1846	0	0	0	0	0	6.36634	3	59.884	12.0478	6.27852	17.5401	6.39633	0.00118118	0	0	208.627	-0.849143
1847	0	0	0	0	0	6.5907	3	72.4441	-1.7328	6.2804	17.6972	6.38065	0.000702611	0	0	205.012	-0.866219
1848	0	0	0	0	0	6.96667	3	30.997	11.0377	6.42325	17.8026	6.38682	0.00693606	0	0	227.64	-0.903511
1849	0	0	0	0	0	6.91613	3	33.1803	-0.6578	6.4892	17.8926	6.51657	0.00745478	0	0	226.143	-0.897122
1850	0	0	0	0	0	6.90936	3	29.5926	14.9289	6.52942	17.9754	6.39347	0.00784521	0	0	259.904	-0.910053
1851	0	0	0	0	0	6.99643	3	39.9094	16.6722	6.608	18.0734	6.41712	0.00846364	18.24	0	303.235	-0.911094
1852	0	0	0	0	0	7.07941	3	36.8533	60.4773	6.79459	18.164	6.42626	0.0105962	16.37	0	486.624	-0.918813
1853	0	0	0	0	0	7.193	3	43.133	29.8013	6.74759	18.1033	6.55684	0.0112107	16.69	0	631.644	-0.902727
1854	0	0	0	0	0	7.03642	3	43.4588	17.5915	6.77194	18.3435	6.41838	0.0103671	16.17	0	742.76	-0.902742
1855	0	0	0	0	0	7.0832	3	46.4304	-1.2286	6.79122	18.4355	6.43519	0.0118199	15.75	0	733.634	-0.894876
1856	0	0	0	0	0	7.21907	3	33.7826	88.0009	6.86797	18.5198	6.45172	0.0202724	16.15	0	1379.24	-0.953906
1857	0	0	1	1	1	0	2	0	0	8.46716	17.0976	6.36347		0		0
1858	0	0	1	1	1	0	2	0	0	8.46716	17.2497	6.37214		0	0	0
1859	0	0	1	1	1	0	2	0	0	8.46716	18.6103	7.38095		0	0	0
1860	0	0	1	1	1	0	2	0	0	8.46716	17.5401	6.39633		0	0	0
1861	0	0	1	1	1	0	3	0	0	8.46716	17.6972	6.38065		0	0	0
1862	0	1	1	1	1	0	3	0	0	8.46716	17.8026	6.38682		0	0	0
1863	0	1	1	1	1	0	3	0	0	8.46716	17.8926	6.51657		0	0	0
1864	0	1	1	1	1	0	3	0	0	8.46716	17.9754	6.39347		0	0	0
1865	0	1	1	1	1	0	3	0	0	8.46716	18.0734	6.41712		0	0	0
1866	0	1	1	1	1	0	3	0	0	8.46716	18.164	6.42626		0	0	0
1867	0	1	1	1	1	0	3	0	0	8.46716	18.1033	6.55684		0	0	0
1868	0	1	1	1	1	0	3	0	0	8.46716	18.3435	6.41838		0	0	0
1869	0	1	1	1	1	0	3	0	0	8.46716	18.4355	6.43519		0	0	0
1870	0	1	1	1	1	0	3	0	0	8.46716	18.5198	6.45172		0	0	0
1871	0	0	1	1	0	9.81038	2	55.9083	11.1785	8.94703	17.0976	6.36347	7.7367e-05	0		27321.1	-1.06596
1872	0	0	1	1	0	9.76458	2	55.1507	-10.2786	8.95944	17.2497	6.37214	0	0	0	24512.9	-1.07152
1873	0	0	1	1	0	9.82599	2	56.7252	-7.0358	8.96903	18.6103	7.38095	0	0	0	22788.2	-1.09942
1874	0	0	1	1	0	9.77283	2	52.114	22.4581	8.81952	17.5401	6.39633	0	0	0	27906	-1.05512
1875	0	0	1	1	0	9.71066	3	51.9502	-53.4621	8.06558	17.6972	6.38065	0	0	0	12516.5	-0.983966
1876	0	1	1	1	0	9.68778	3	51.6124	-19.2794	7.99497	17.8026	6.38682	0.000714092	0	0	10103.4	-1.02258
1877	1.60944	1	1	1	0	9.66602	3	52.718	-8.4446	8.18563	17.8926	6.51657	0.00150335	0	0	9250.19	-1.01776
1878	1.09861	1	1	1	0	11.0276	3	61.1595	-8.5105	9.3	17.9754	6.39347	0	0	0	23985.3	-1.20659
1879	1.38629	1	1	1	0	11.1056	3	65.4512	-25.6075	9.17844	18.0734	6.41712	0.00115796	0.3	0	17843.2	-1.08535
1880	0.693147	1	1	1	0	11.7536	3	73.6019	15.1501	9.73979	18.164	6.42626	0.000799181	5.56	0	41850.4	-1.15481
1881	1.60944	1	1	1	0	11.8068	3	72.7808	43.9655	9.67853	18.1033	6.55684	0.00107971	7.7	0	60250.2	-1.12016
1882	1.79176	1	1	1	0	11.8138	3	73.0785	9.1837	9.79049	18.3435	6.41838	0.0172215	15.89	0	65776.7	-1.11779
1883	2.07944	1	1	1	0	11.8591	3	71.9185	5.1307	9.78504	18.4355	6.43519	0.0202045	13.87	0	69151.4	-1.12251
1884	1.38629	1	1	1	0	11.8801	3	73.1025	16.1384	9.80736	18.5198	6.45172	0.0226588	13.51	0	79951.2	-1.18854
1885	0	0	1	1	1	8.84368	2	66.2221	69.1091	9.54388	17.0976	6.36347	0	0		8460.07	-1.02059
1886	0	0	1	1	1	8.83325	2	64.2818	8.3077	9.61767	17.2497	6.37214	0	0	0	9162.91	-1.05079
1887	0	0	1	1	1	8.90958	2	65.2889	-21.9233	9.61681	18.6103	7.38095	0	0	0	7154.94	-1.05141
1888	0	0	1	1	1	9.3354	3	59.0758	29.5184	9.63548	17.5401	6.39633	0	0	0	9266.96	-1.03897
1889	0	0	1	1	1	9.71392	3	68.3981	38.5742	9.68974	17.6972	6.38065	0.000682336	0	0.0073293	12841.6	-1.08614
1890	0	1	1	1	1	10.0625	3	78.013	26.6853	9.69523	17.8026	6.38682	0.00124161	0	0	16268.4	-1.1186
1891	0	1	1	1	1	10.0283	3	68.7154	34.6782	9.73394	17.8926	6.51657	0.000970074	0	0	21921.8	-1.05645
1892	1.09861	1	1	1	1	10.0249	3	68.4656	19.2132	9.55223	17.9754	6.39347	0.000746535	0	0.0128661	26133.6	-1.05261
1893	1.60944	1	1	1	1	10.2255	3	68.4501	11.9136	9.63998	18.0734	6.41712	0.000633331	5.3	0.00763855	31079.2	-1.06725
1894	0.693147	1	1	1	1	10.2551	3	68.4747	7.5609	9.59737	18.164	6.42626	0.00993988	8.73	0.00596846	33429.1	-1.04778
1895	0	1	1	1	1	10.3272	3	59.961	2.9349	9.59431	18.1033	6.55684	0.00937165	7.41	0.00744722	34410.2	-1.04429
1896	0	1	1	1	1	10.4415	3	58.6543	15.0858	9.62721	18.3435	6.41838	0.00803152	10.32	0	39601.1	-1.05841
1897	0	1	1	1	1	10.467	3	60.0611	8.2927	9.6475	18.4355	6.43519	0.00862217	9.44	0	42887.2	-1.06753
1898	0	1	1	1	1	10.531	3	60.795	4.449	9.64082	18.5198	6.45172	0.00755191	8.32	0	44795.3	-1.06095
1899	0	0	0	1	1	7.39346	2	23.8877	17.3784	7.49387	17.0976	6.36347	0	0		916.977	-0.962684
1900	0	0	0	1	1	7.69214	2	41.5001	14.0096	7.43603	17.2497	6.37214	0	0	0	1045.44	-0.982252
1901	0	0	0	1	1	7.96626	2	58.2644	5.1045	7.74932	18.6103	7.38095	0	0	0	1198.92	-1.01558
1902	0	0	0	1	1	8.17079	2	64.0641	36.571	7.7907	17.5401	6.39633	0.0191559	0	0	1637.37	-0.990501
1903	0.693147	0	0	1	1	8.42717	3	47.9823	41.926	7.8071	17.6972	6.38065	0.0240423	0	0	2323.86	-1.02517
1904	1.09861	0	0	1	1	8.44045	3	47.0915	-3.2433	7.87131	17.8026	6.38682	0.0191019	0	0	2248.49	-1.03563
1905	1.38629	1	0	1	1	8.46451	3	48.616	27.7938	7.79152	17.8926	6.51657	0.0131081	0	0	2873.43	-1.0368
1906	0.693147	1	0	1	1	8.32173	3	49.225	-14.6457	7.794	17.9754	6.39347	0.0180281	0	0	2452.6	-0.963218
1907	0	1	0	1	1	8.06129	3	54.062	-53.4621	7.71913	18.0734	6.41712	0.0118459	8.36	0	1081.01	-0.946098
1908	0	1	0	1	1	7.94522	3	47.2265	-19.4146	7.51534	18.164	6.42626	0.0114975	12.21	0.0137751	871.137	-0.943656
1909	0	1	0	1	1	7.62267	3	45.6908	8.4875	7.43956	18.1033	6.55684	0.0147286	16.75	0	945.075	-0.929185
1910	0	1	0	1	1	7.50078	3	37.3179	15.9146	7.07581	18.3435	6.41838	0.0136951	18.95	0	1095.46	-0.928438
1911	0	1	0	1	1	7.40625	3	28.6755	-45.1309	7.05531	18.4355	6.43519	0.0233769	22.02	0	601.069	-0.919851
1912	1.38629	1	0	1	1	7.32999	3	19.9861	12.5399	7.05186	18.5198	6.45172	0.0307054	27.54	0	676.442	-0.921431
1913	0	0	1	1	1	9.37709	3	72.8083	48.0007	8.50977	17.0976	6.36347	0	0		4596.26	-1.01183
1914	0	0	1	1	1	9.4723	3	85.5963	-2.7163	8.48694	17.2497	6.37214	0	0	0	4471.42	-0.993718
1915	0	0	1	1	1	9.60419	3	86.0496	30.8416	8.46779	18.6103	7.38095	0	0	0	5850.47	-1.0176
1916	0	0	1	1	1	9.62506	3	87.9174	24.3663	8.45893	17.5401	6.39633	0	0	0	7276.01	-0.99712
1917	0	0	1	1	1	9.57953	3	87.9518	8.6804	8.46737	17.6972	6.38065	0	0	0	7907.6	-1.01069
1918	0	1	1	1	1	9.42238	3	84.9596	-9.2281	8.42354	17.8026	6.38682	0.00210339	0	0	7177.88	-1.01849
1919	0	1	1	1	1	9.32045	3	80.1721	5.5357	8.27257	17.8926	6.51657	0	0	0	7575.23	-1.01873
1920	0	1	1	1	1	9.24894	3	75.6603	-12.9291	8.34117	17.9754	6.39347	6.92802e-05	0	0.0345531	6595.82	-1.02162
1921	0	1	1	1	1	9.16775	3	64.0998	-7.1948	8.23164	18.0734	6.41712	0	0	0	6121.27	-1.08929
1922	0	1	1	1	1	9.12545	3	60.2911	-12.1472	8.15421	18.164	6.42626	0	0	0	5377.7	-1.06907
1923	0	1	1	1	1	9.14397	3	63.537	1.6054	8.11343	18.1033	6.55684	0	0	0	5464.04	-0.991102
1924	0	1	1	1	1	9.14458	3	61.9246	20.1042	8.07869	18.3435	6.41838	0.000191949	0	0	6562.54	-1.0696
1925	0	1	1	1	1	9.18447	3	54.6505	12.2448	8.04238	18.4355	6.43519	0.000198193	0.16	0	7366.11	-1.07149
1926	0	1	1	1	1	9.17877	3	54.6645	-22.3178	8.02748	18.5198	6.45172	0.00054022	0.58	0	5722.16	-1.06513
1927	0	0	1	1	1	8.24653	2	45.7683	27.4978	9.19014	17.0976	6.36347	0.00233391	0		3426.08	-0.958779
1928	0	0	1	1	1	8.47975	2	38.8309	38.2126	9.23298	17.2497	6.37214	0	0	0.0128588	4735.28	-1.04273
1929	0	0	1	1	1	8.56	2	32.1217	-31.4005	9.39099	18.6103	7.38095	0	0	0	3248.38	-1.05229
1930	0	0	1	1	1	8.80578	3	43.9849	8.4676	9.36418	17.5401	6.39633	0	0	0	3523.44	-0.955083
1931	0	0	1	1	1	8.93861	3	47.1722	7.2589	9.37212	17.6972	6.38065	0.000803245	0	0	3779.2	-1.0291
1932	0	1	1	1	1	9.15434	3	63.1306	-12.3541	9.41116	17.8026	6.38682	0.000411482	0	0	3312.31	-0.997994
1933	0	1	1	1	1	9.36818	3	69.7114	-37.0334	9.35893	17.8926	6.51657	2.51601e-05	0	0	2085.65	-1.04619
1934	0	1	1	1	1	9.64421	3	81.3914	-17.3601	9.1841	17.9754	6.39347	0	0	0.0260298	1723.58	-0.997938
1935	0	1	1	1	1	9.43392	3	94.1144	-3.9884	9.13497	18.0734	6.41712	3.17888e-05	0.47	0.0266612	1654.84	-1.03662
1936	0	1	1	1	1	8.73667	3	76.1326	-18.3952	7.66809	18.164	6.42626	0.011082	13.1	0.0029547	1250.96	-0.989626
1937	0	1	1	1	1	8.90296	3	55.6514	52.1812	7.68294	18.1033	6.55684	0.00807561	13.36	0	1903.72	-0.999049
1938	0	1	1	1	1	8.98468	3	50.7515	22.5677	7.68294	18.3435	6.41838	0.00723262	14.56	0	2333.34	-0.996345
1939	0	1	1	1	1	9.08294	3	49.7832	-19.1313	7.66809	18.4355	6.43519	0.00576222	17.91	0	1886.94	-1.06036
1940	0	1	1	1	1	9.25506	3	57.422	-23.6337	7.63482	18.5198	6.45172	0.00592845	17.55	0	1440.99	-1.08799
1941	0	0	1	1	0	8.17629	2	39.7916	23.7104	7.65397	17.0976	6.36347	0	0		2601.97	-1.00065
1942	1.38629	0	1	1	0	8.31961	2	42.4763	15.3097	7.73892	17.2497	6.37214	0	0	0	3000.32	-1.0416
1943	1.09861	0	1	1	0	8.48816	2	44.4434	4.3543	7.79235	18.6103	7.38095	0	0	0	3130.96	-1.03449
1944	0	0	1	1	0	8.59397	3	34.8614	12.5748	8.02388	17.5401	6.39633	0.00398182	0	0	3524.67	-1.01754
1945	2.07944	0	1	1	0	8.84264	3	43.904	28.5424	8.15104	17.6972	6.38065	0.00669749	0	0	4530.7	-1.0442
1946	1.60944	1	1	1	0	8.93765	3	39.0002	-15.7149	8.02519	17.8026	6.38682	0.0106853	0	0	3818.71	-1.05864
1947	2.07944	1	1	1	0	8.9225	3	38.7118	0.7788	8.74066	17.8926	6.51657	0.0127249	0	0	3848.45	-1.05355
1948	1.60944	1	1	1	0	8.95339	3	43.2293	7.9838	8.76639	17.9754	6.39347	0.00986216	0	0	4155.7	-0.995243
1949	1.60944	1	1	1	0	9.0274	3	45.6296	-9.554	8.695	18.0734	6.41712	0.00876514	13.11	0	3758.66	-1.00329
1950	0	1	1	1	0	9.19991	3	39.6827	4.3243	8.79573	18.164	6.42626	0.0147734	12.13	0.000833928	3921.2	-0.998371
1951	0.693147	1	1	1	0	9.21222	3	41.9771	18.8324	8.7653	18.1033	6.55684	0.0177419	13.78	0	4659.66	-1.05629
1952	0	1	1	1	0	9.18452	3	44.7671	8.4648	8.66389	18.3435	6.41838	0.0261778	15.1	0	5054.09	-0.999367
1953	0	1	1	1	0	9.13477	3	41.8859	-5.4188	8.62443	18.4355	6.43519	0.0234627	15.29	0	4780.22	-1.00731
1954	0	1	1	1	0	9.13663	3	39.2032	4.1616	8.65102	18.5198	6.45172	0.0302955	15.28	0	4979.15	-1.06692
1955	0	0	1	1	1	8.43793	3	65.8741	6.1804	8.60941	17.0976	6.36347	0.00230973	0		4643.38	-0.96523
1956	0	0	1	1	1	8.34184	3	66.9939	-7.3344	8.58092	17.2497	6.37214	0.0016347	0	0	4302.82	-0.959843
1957	0	0	1	1	1	8.34042	3	66.2121	-14.0299	8.52991	18.6103	7.38095	0.00336165	0	0	3699.13	-0.976654
1958	0	0	1	1	1	8.40231	3	63.3341	1.4252	8.4125	17.5401	6.39633	0.0095372	0	0	3751.86	-0.931595
1959	1.09861	0	1	1	1	8.54363	3	60.094	3.1266	8.36171	17.6972	6.38065	0.0112601	0	0	3869.16	-1.00768
1960	0.693147	1	1	1	1	8.45312	3	54.2451	-2.5143	8.33807	17.8026	6.38682	0.0125752	0	0	3771.88	-1.04
1961	0.693147	1	1	1	1	8.53843	3	55.1685	-23.0761	8.32482	17.8926	6.51657	0.0123472	0	0	3019.25	-1.02222
1962	1.38629	1	1	1	1	8.55934	3	57.0254	-9.5309	8.26282	17.9754	6.39347	0.0114222	0	0	2731.48	-0.967667
1963	0	1	1	1	1	8.49304	3	51.9717	5.6907	8.26539	18.0734	6.41712	0.0148616	2.34	0	2886.92	-1.04706
1964	0	1	1	1	1	8.49143	3	49.7365	-14.5945	8.26668	18.164	6.42626	0.0166398	2.78	0	2465.59	-1.01811
1965	0.693147	1	1	1	1	8.62741	3	56.3213	1.8731	8.25583	18.1033	6.55684	0.0146321	10.48	0	2511.77	-1.02303
1966	0	1	1	1	1	8.67275	3	56.33	12.3845	8.26616	18.3435	6.41838	0.0145278	10.41	0	2822.84	-0.991013
1967	0.693147	1	1	1	1	8.32685	3	37.0008	0.9021	8.13593	18.4355	6.43519	0.0215151	11.86	0	2848.31	-1.02113
1968	0	1	1	1	1	8.26853	3	31.4626	-19.2712	8.10259	18.5198	6.45172	0.0261365	12.39	0	2299.4	-1.0241
1969	0	0	0	0	0	6.972	2	5.3205	-53.4621	4.77912	17.0976	6.36347	0	0		71.778	-0.858851
1970	0	0	0	0	0	7.11439	2	25.3829	64.8863	4.77912	17.2497	6.37214	0	0	0	118.352	-0.944353
1971	0	0	0	0	0	7.04007	2	18.3036	97.9614	4.77912	18.6103	7.38095	0	0	0	234.292	-0.96919
1972	0	0	0	0	0	7.06187	2	22.0304	-1.177	4.77912	17.5401	6.39633	0	0	0	231.534	-0.934433
1973	0	0	0	0	0	7.11329	3	19.5728	5.0707	6.10032	17.6972	6.38065	0	0	0	243.274	-0.973969
1974	0	0	0	0	0	7.41414	3	40.0626	5.3048	6.05912	17.8026	6.38682	0	0	0	256.18	-1.01341
1975	0	0	0	0	0	8.47358	3	4.5865	131.765	5.76519	17.8926	6.51657	0	0	0	593.734	-1.09137
1976	0	0	0	0	0	8.50605	3	5.8621	22.2975	5.90808	17.9754	6.39347	0	0	0	726.122	-1.0568
1977	0	0	0	0	0	8.49873	3	5.2296	0.6553	5.99645	18.0734	6.41712	0	0	0	730.88	-1.0735
1978	0	0	0	0	0	8.49622	3	4.4037	4.2376	5.95584	18.164	6.42626	0	0	0	761.852	-0.99278
1979	0	0	0	0	0	8.59625	3	6.728	94.607	5.9428	18.1033	6.55684	0	0	0	1482.62	-1.07047
1980	0	0	0	0	0	9.27652	3	12.0656	116.691	7.28207	18.3435	6.41838	0	0	0	4826.24	-1.14742
1981	0	0	0	0	0	9.38318	3	14.9301	6.6866	7.33237	18.4355	6.43519	0	0	0	5148.95	-1.08605
1982	0	0	0	0	0	9.46558	3	14.2596	53.542	7.35692	18.5198	6.45172	0	0	0	7905.8	-1.14066
1983	0	0	0	0	0	7.14705	2	76.7217	-7.1311	7.27932	17.0976	6.36347	0	0		389.059	-0.916189
1984	0	0	0	0	0	7.23245	2	76.2927	91.6419	7.79276	17.2497	6.37214	0	0	0	745.599	-0.940499
1985	0	0	0	0	0	7.4418	2	79.0466	2.6148	7.66059	18.6103	7.38095	0.000139925	0	0	765.096	-0.913716
1986	0	0	0	0	0	7.7077	3	80.8854	53.8367	7.61727	17.5401	6.39633	0	0	0	1177	-0.982012
1987	0	0	0	0	0	8.19994	3	77.0045	53.7358	7.7021	17.6972	6.38065	0	0	0	1809.47	-0.99921
1988	0	0	0	0	0	8.52785	3	66.0087	34.0759	7.87778	17.8026	6.38682	0	0	0	2426.06	-0.971674
1989	0	0	0	0	0	9.05246	3	76.9353	28.2182	8.68457	17.8926	6.51657	0	0	0	3110.65	-1.06011
1990	0.693147	0	0	0	0	9.46918	3	67.3204	-0.2288	8.74178	17.9754	6.39347	0	0	0	3103.53	-1.01842
1991	0	0	0	0	0	9.51519	3	75.1228	2.371	8.90463	18.0734	6.41712	0	0	0	3177.12	-1.01436
1992	0	0	0	0	0	9.35957	3	83.8204	4.2602	8.86912	18.164	6.42626	0	0	0	3312.47	-1.00521
1993	0	0	0	0	0	9.40569	3	84.2623	-15.5743	8.80342	18.1033	6.55684	0	0	0	2796.58	-0.991553
1994	0	0	0	0	0	9.03325	3	98.2055	-27.7785	8.33471	18.3435	6.41838	0	0	0	2019.73	-0.979591
1995	0	0	0	0	0	7.14333	3	12.9424	-53.4621	7.61628	18.4355	6.43519	0	0	0	714.587	0
1996	0	0	0	0	0	7.12278	3	8.8665	-53.4621	4.77912	18.5198	6.45172	0	0	0	141.57	0
1997	0	0	1	1	1	9.37043	2	45.4496	11.8303	10.1077	17.0976	6.36347	0	0		7802.83	-0.991867
1998	0	0	1	1	1	9.71456	2	40.758	69.8732	10.1167	17.2497	6.37214	0	0	0	13254.9	-1.11054
1999	0	0	1	1	1	10.055	2	51.3693	-6.9249	10.1906	18.6103	7.38095	0	0	0	12337	-1.11898
[truncated: 7,399 more rows]
